# Supplementary material for: Transcriptomic and metabolic responses of Calotropis procera to salt and drought stress
Source: BMC Plant Biol. 2017 Dec 4;17:231. doi: 10.1186/s12870-017-1155-7 (PMC5716246; doi:10.1186/s12870-017-1155-7)
Supplement: Supplementary file 2 — Annotated regulated genes inferred from the RNAseq data. Description of the data: Genes identified as significantly regulated in PEG treated plants relative to control plants and genes identified as significantly regulated in Salt treated plants relative to control plants. For each gene (rows) normalized read counts and the resulting statistical analysis in EdgeR is presented. Also BLAST2GO annotations are given. (XLSX 4617 kb) [file 12870_2017_1155_MOESM2_ESM.xlsx]

## Sheet: CONTROL.Vs. PEG
	GENES IDENTIFIED AS SIGNIFICANTLY REGULATED IN PEG TREATED PLANTS RELATIVE TO CONTROL PLANTS
		logFC = log fold change, LogCPM= Log Counts per million over all libraries, FDR= False discovery rate, Tgw.Disp = Tagwise dispersion.
	6 hours							12 hours							24 hours							3 days							5days							Annotation
	logFC	logCPM	PValue	FDR	Tgw.Disp	UpDown.Tgw		logFC	logCPM	PValue	FDR	Tgw.Disp	UpDown.Tgw		logFC	logCPM	PValue	FDR	Tgw.Disp	UpDown.Tgw		logFC	logCPM	PValue	FDR	Tgw.Disp	UpDown.Tgw		logFC	logCPM	PValue	FDR	Tgw.Disp	UpDown.Tgw		no annotation
CP_DN10010_c0_g1	1.63339	2.50578	0.0187171	0.228967	0.250127	0		-1.98066	2.50578	0.00292678	0.0524302	0.250127	0		0.977521	2.50578	0.133337	0.631113	0.250127	0		-1.26577	2.50578	0.0438297	0.221667	0.250127	0		2.6036	2.50578	6.22e-05	0.00115479	0.250127	1		no annotation
CP_DN10014_c0_g1	-0.525981	5.37002	0.152733	0.613165	0.0936224	0		-0.129658	5.37002	0.725352	0.985694	0.0936224	0		-1.07773	5.37002	0.00341126	0.0930776	0.0936224	0		1.56608	5.37002	2.88e-05	0.00106357	0.0936224	1		0.327436	5.37002	0.378182	0.642127	0.0936224	0		gnl|BL_ORD_ID|224710gi|13430174|gb|AAK25754.1|AF334834_1 putative chaperon P13.9 [Castanea sativa]	GO:0031072, GO:0051082
CP_DN10015_c0_g1	-1.15377	4.09107	0.182722	0.655334	0.499071	0		-0.659363	4.09107	0.442174	0.902473	0.499071	0		-0.372734	4.09107	0.66398	0.984353	0.499071	0		4.14796	4.09107	2.18e-05	0.000877277	0.499071	1		-3.06661	4.09107	0.000905407	0.00963161	0.499071	-1		gnl|BL_ORD_ID|32438193gi|255558890|ref|XP_002520468.1| PREDICTED: copper transporter 2 [Ricinus communis] gi|223540310|gb|EEF41881.1| copper transporter, putative [Ricinus communis]	GO:0016020, GO:0016021, GO:0005375, GO:0035434
CP_DN100240_c0_g1	0.677515	0.411314	0.324194	0.799954	0.229844	0		-0.343696	0.411314	0.663304	0.974394	0.229844	0		0.0210338	0.411314	1	1	0.229844	0		-1.37678	0.411314	0.0376849	0.201108	0.229844	0		1.75986	0.411314	0.00775058	0.0478184	0.229844	1		no annotation
CP_DN10058_c0_g1	0.356342	0.784802	0.724763	0.973268	0.140002	0		-2.43746	0.784802	2.8e-05	0.00143213	0.140002	-1		-0.234711	0.784802	0.637073	0.978583	0.140002	0		-0.0947717	0.784802	0.871548	0.981137	0.140002	0		2.46169	0.784802	8.89e-06	0.000243095	0.140002	1		gnl|BL_ORD_ID|18869899gi|590721873|ref|XP_007051739.1| Uncharacterized protein TCM_005286 [Theobroma cacao] gi|508704000|gb|EOX95896.1| Uncharacterized protein TCM_005286 [Theobroma cacao]	GO:0016020, GO:0016021
CP_DN1007_c0_g1	-1.49757	0.654063	0.0403969	0.337895	0.285078	0		0.142396	0.654063	0.832542	1	0.285078	0		-0.961887	0.654063	0.16609	0.684896	0.285078	0		2.2728	0.654063	0.00420841	0.0451866	0.285078	1		-0.555882	0.654063	0.479619	0.728556	0.285078	0		gnl|BL_ORD_ID|18908212gi|590618126|ref|XP_007023969.1| Alpha/beta-hydrolase domain-containing protein isoform 1 [Theobroma cacao] gi|508779335|gb|EOY26591.1| Alpha/beta-hydrolase domain-containing protein isoform 1 [Theobroma cacao]	GO:0003824, GO:0016020, GO:0016021, GO:0016787
CP_DN10081_c0_g2	-0.958199	2.99466	0.0158983	0.209559	0.103788	0		1.6751	2.99466	3.99e-05	0.00190713	0.103788	1		-0.347476	2.99466	0.399793	0.903538	0.103788	0		0.131702	2.99466	0.765199	0.940741	0.103788	0		-1.00358	2.99466	0.0188994	0.0916615	0.103788	0		gnl|BL_ORD_ID|48234682gi|734357449|gb|KHN14521.1| Hypothetical protein glysoja_027130 [Glycine soja]	GO:0016020, GO:0016021, GO:0009579
CP_DN10122_c0_g1	0.202487	1.62807	1	1	0.216742	0		-4.49411	1.62807	9.16e-09	1.74e-06	0.216742	-1		-0.825302	1.62807	0.157829	0.673364	0.216742	0		0.875193	1.62807	0.137728	0.434996	0.216742	0		5.912	1.62807	7.4e-15	4.36e-12	0.216742	1		no annotation
CP_DN10134_c0_g1	-0.904112	2.57119	0.312789	0.793012	0.502099	0		-1.31469	2.57119	0.134124	0.567716	0.502099	0		-0.0913348	2.57119	0.920211	1	0.502099	0		4.73851	2.57119	4.69e-06	0.000272237	0.502099	1		-0.859451	2.57119	0.372854	0.636788	0.502099	0		gnl|BL_ORD_ID|4221270gi|297827357|ref|XP_002881561.1| predicted protein [Arabidopsis lyrata subsp. lyrata] gi|297327400|gb|EFH57820.1| predicted protein [Arabidopsis lyrata subsp. lyrata]	GO:0003865, GO:0005737, GO:0016627, GO:0006629, GO:0016020, GO:0016021, GO:0055114, GO:0008202
CP_DN10142_c0_g1	-1.2457	4.55738	4.64e-05	0.00590058	0.0614489	-1		0.600614	4.55738	0.0457355	0.314023	0.0614489	0		-0.579859	4.55738	0.0567163	0.423758	0.0614489	0		-0.406637	4.55738	0.177247	0.49926	0.0614489	0		1.21791	4.55738	7.77e-05	0.00136572	0.0614489	1		gnl|BL_ORD_ID|8899035gi|571490329|ref|XP_003538557.2| PREDICTED: F-box/kelch-repeat protein At1g67480-like [Glycine max] gi|955351823|ref|XP_014619762.1| PREDICTED: F-box/kelch-repeat protein At1g67480-like [Glycine max] gi|955351825|ref|XP_014619763.1| PREDICTED: F-box/kelch-repeat protein At1g67480-like [Glycine max] gi|734427749|gb|KHN44426.1| F-box/kelch-repeat protein [Glycine soja] gi|94708…	GO:0031463, GO:0016567, GO:0004842
CP_DN10159_c0_g1	1.48033	-0.0723911	0.0350615	0.312968	0.234855	0		0.737924	-0.0723911	0.433624	0.898745	0.234855	0		0.954239	-0.0723911	0.214692	0.753652	0.234855	0		-0.837129	-0.0723911	0.255895	0.59988	0.234855	0		-3.42453	-0.0723911	3.94e-05	0.000800448	0.234855	-1		no annotation
CP_DN10190_c0_g2	0.250098	0.351865	0.685712	0.959477	0.172919	0		0.759794	0.351865	0.189188	0.667935	0.172919	0		0.644832	0.351865	0.401202	0.904669	0.172919	0		-0.15087	0.351865	0.878375	0.983858	0.172919	0		-2.1989	0.351865	0.00405457	0.029796	0.172919	-1		gnl|BL_ORD_ID|26951190gi|971565842|ref|XP_015168140.1| PREDICTED: acylamino-acid-releasing enzyme isoform X3 [Solanum tuberosum]	GO:0006508, GO:0008236, GO:0004252
CP_DN10195_c0_g2	1.02296	1.59395	0.0718701	0.442735	0.184418	0		-0.845073	1.59395	0.151658	0.603803	0.184418	0		-0.69854	1.59395	0.210821	0.748995	0.184418	0		-0.677892	1.59395	0.219319	0.554768	0.184418	0		2.01408	1.59395	0.000518089	0.0062648	0.184418	1		gnl|BL_ORD_ID|18878513gi|590656832|ref|XP_007034384.1| Basic helix-loop-helix DNA-binding superfamily protein [Theobroma cacao] gi|508713413|gb|EOY05310.1| Basic helix-loop-helix DNA-binding superfamily protein [Theobroma cacao]	GO:0003677, GO:0008152, GO:0051782, GO:0045893, GO:0046983, GO:0045597, GO:0010052, GO:0016597, GO:0010377, GO:0005634
CP_DN10201_c0_g1	0.643504	4.89935	0.0343533	0.309552	0.0631222	0		-0.448405	4.89935	0.143046	0.586962	0.0631222	0		0.319984	4.89935	0.292819	0.831154	0.0631222	0		1.40395	4.89935	7.06e-06	0.000369596	0.0631222	1		-2.04187	4.89935	1.31e-10	2.37e-08	0.0631222	-1		gnl|BL_ORD_ID|18903857gi|590667876|ref|XP_007037336.1| Alpha/beta-Hydrolases superfamily protein [Theobroma cacao] gi|508774581|gb|EOY21837.1| Alpha/beta-Hydrolases superfamily protein [Theobroma cacao]	GO:0009507, GO:0009535, GO:0009941, GO:0016787
CP_DN102429_c1_g1	1.1199	9.12923	0.00223282	0.0702058	0.0934553	0		-0.853572	9.12923	0.0191939	0.184586	0.0934553	0		-0.489005	9.12923	0.177456	0.702492	0.0934553	0		2.08546	9.12923	3.02e-08	5.16e-06	0.0934553	1		-0.922098	9.12923	0.0115142	0.0640806	0.0934553	0		gnl|BL_ORD_ID|29131380gi|568215114|ref|NP_001275486.1| serine hydroxymethyltransferase, mitochondrial [Solanum tuberosum] gi|971569149|ref|XP_015169067.1| PREDICTED: serine hydroxymethyltransferase, mitochondrial isoform X1 [Solanum tuberosum] gi|1707998|sp|P50433.1|GLYM_SOLTU RecName: Full=Serine hydroxymethyltransferase, mitochondrial; Short=SHMT; AltName: Full=Glycine hydroxymethyltransferase;…	GO:0048046, GO:0009507, GO:0003824, GO:0005739, GO:0010319, GO:0005829, GO:0016020, GO:0035999, GO:0016740, GO:0009570, GO:0030170, GO:0008266, GO:0004372, GO:0009534, GO:0006730, GO:0009853, GO:0022626, GO:0006563, GO:0006544, GO:0005634, GO:0005886
CP_DN102435_c0_g1	-0.234913	7.19931	0.717807	0.970667	0.288565	0		0.238676	7.19931	0.714935	0.982934	0.288565	0		0.230416	7.19931	0.719788	0.99462	0.288565	0		1.9197	7.19931	0.00382829	0.0421165	0.288565	1		2.13901	7.19931	0.00143743	0.0137252	0.288565	1		gnl|BL_ORD_ID|32614668gi|225431281|ref|XP_002268784.1| PREDICTED: pentatricopeptide repeat-containing protein At5g44230 [Vitis vinifera]	GO:0008270
CP_DN102441_c1_g1	1.31346	6.61604	0.00483639	0.110596	0.149003	0		0.427659	6.61604	0.353566	0.844863	0.149003	0		2.47811	6.61604	4.16e-07	0.000335074	0.149003	1		-1.60051	6.61604	0.000749085	0.0128294	0.149003	-1		-2.24258	6.61604	2.97e-06	0.000100896	0.149003	-1		no annotation
CP_DN102442_c0_g1	-0.0631275	6.88498	0.853576	0.999326	0.0816764	0		-1.29391	6.88498	0.000176397	0.00599106	0.0816764	-1		-1.02209	6.88498	0.0028079	0.0833008	0.0816764	0		1.55749	6.88498	7.21e-06	0.000375313	0.0816764	1		0.332103	6.88498	0.329931	0.594655	0.0816764	0		gnl|BL_ORD_ID|16596566gi|595826010|ref|XP_007205501.1| hypothetical protein PRUPE_ppa008265mg [Prunus persica] gi|462401143|gb|EMJ06700.1| hypothetical protein PRUPE_ppa008265mg [Prunus persica]	GO:0009570, GO:0009507, GO:0009575, GO:0009579, GO:0009535, GO:0009534, GO:0009941, GO:0015979, GO:0009416
CP_DN102442_c1_g1	-0.404023	7.33657	0.195079	0.670971	0.0688375	0		-0.108834	7.33657	0.726884	0.986007	0.0688375	0		-0.754835	7.33657	0.0157078	0.210846	0.0688375	0		1.02887	7.33657	0.00107688	0.0167124	0.0688375	1		0.0963888	7.33657	0.757735	0.912352	0.0688375	0		gnl|BL_ORD_ID|58926150gi|819320863|gb|AKG50125.1| chaperonin 60 subunit beta 2, partial [Betula luminifera]	GO:0005737, GO:0042026, GO:0005524, GO:0006457
CP_DN102446_c0_g1	0.0697564	5.91088	0.846011	0.997663	0.0895883	0		-1.32316	5.91088	0.000265932	0.00841642	0.0895883	-1		0.607081	5.91088	0.0895406	0.531043	0.0895883	0		0.877452	5.91088	0.0149343	0.109539	0.0895883	0		0.0361481	5.91088	0.919296	0.990512	0.0895883	0		gnl|BL_ORD_ID|16548858gi|460390718|ref|XP_004240972.1| PREDICTED: probable 6-phosphogluconolactonase 4, chloroplastic [Solanum lycopersicum]	GO:0006098, GO:0017057, GO:0005975
CP_DN102449_c0_g1	-2.34581	3.8181	1.41e-05	0.00241731	0.181681	-1		2.75079	3.8181	5.03e-07	5.21e-05	0.181681	1		-1.42228	3.8181	0.00740502	0.140168	0.181681	0		-2.12322	3.8181	9.6e-05	0.00269513	0.181681	-1		0.985165	3.8181	0.0642161	0.215763	0.181681	0		gnl|BL_ORD_ID|35705379gi|641858255|gb|KDO76977.1| hypothetical protein CISIN_1g019421mg [Citrus sinensis]	GO:0016020, GO:0016021
CP_DN102456_c0_g3	0.281204	4.21431	0.485183	0.892035	0.110434	0		0.462941	4.21431	0.251426	0.751043	0.110434	0		1.15137	4.21431	0.00582544	0.125825	0.110434	0		-1.20428	4.21431	0.00318708	0.0370721	0.110434	-1		0.93945	4.21431	0.0195375	0.094001	0.110434	0		gnl|BL_ORD_ID|32437336gi|255560681|ref|XP_002521354.1| PREDICTED: solute carrier family 25 member 44 [Ricinus communis] gi|223539432|gb|EEF41022.1| Mitochondrial carrier protein RIM2, putative [Ricinus communis]	GO:0055085, GO:0016020, GO:0016021, GO:0006810
CP_DN102457_c0_g1	-0.062325	7.88335	0.863985	1	0.0938184	0		0.284375	7.88335	0.433661	0.898745	0.0938184	0		0.103253	7.88335	0.776349	1	0.0938184	0		3.16116	7.88335	1.06e-15	2.84e-12	0.0938184	1		-1.04665	7.88335	0.00440442	0.0315135	0.0938184	-1		gnl|BL_ORD_ID|11434447gi|390985898|gb|AFM35695.1| nonspecific lipid transfer protein [Vitis pseudoreticulata]	GO:0006869, GO:0008289, GO:0006810
CP_DN102458_c0_g1	0.077964	5.20474	0.770127	0.981961	0.0483865	0		-0.022844	5.20474	0.932816	1	0.0483865	0		0.192724	5.20474	0.467198	0.93352	0.0483865	0		0.475068	5.20474	0.0776281	0.31321	0.0483865	0		-0.734284	5.20474	0.00639354	0.0418859	0.0483865	-1		gnl|BL_ORD_ID|25004843gi|566168196|ref|XP_006385024.1| hypothetical protein POPTR_0004s23170g [Populus trichocarpa] gi|550341792|gb|ERP62821.1| hypothetical protein POPTR_0004s23170g [Populus trichocarpa]	GO:0005509, GO:0005783
CP_DN102459_c0_g1	-0.283167	4.0926	0.40164	0.848317	0.0778917	0		0.901086	4.0926	0.00799866	0.103626	0.0778917	0		-0.868665	4.0926	0.0108897	0.171618	0.0778917	0		1.08022	4.0926	0.00226131	0.0291077	0.0778917	1		-2.05314	4.0926	1.76e-08	1.48e-06	0.0778917	-1		gnl|BL_ORD_ID|33460020gi|350539589|ref|NP_001233950.1| plastid-dividing ring protein [Solanum lycopersicum] gi|283993128|gb|ADB57040.1| plastid-dividing ring protein [Solanum lycopersicum]	GO:0005525, GO:0000166, GO:0005737, GO:0003924, GO:0005874, GO:0007017
CP_DN102461_c0_g6	0.305238	10.7594	0.41348	0.856573	0.0993003	0		0.0171303	10.7594	0.963333	1	0.0993003	0		-1.27592	10.7594	0.000753502	0.0391303	0.0993003	-1		0.514328	10.7594	0.168814	0.485895	0.0993003	0		0.183176	10.7594	0.623517	0.833355	0.0993003	0		no annotation
CP_DN102462_c0_g4	11.2392	4.24729	0.000125169	0.0115365	1.92398	1		4.51126	4.24729	0.0264801	0.224208	1.92398	0		-1.66106	4.24729	0.359281	0.875648	1.92398	0		0.928924	4.24729	0.602637	0.864917	1.92398	0		-9.45807	4.24729	0.000475596	0.00585954	1.92398	-1		gnl|BL_ORD_ID|18884636gi|590605175|ref|XP_007020424.1| Uncharacterized protein isoform 1 [Theobroma cacao] gi|590605179|ref|XP_007020425.1| Uncharacterized protein isoform 1 [Theobroma cacao] gi|590605183|ref|XP_007020426.1| Uncharacterized protein isoform 1 [Theobroma cacao] gi|508720052|gb|EOY11949.1| Uncharacterized protein isoform 1 [Theobroma cacao] gi|508720053|gb|EOY11950.1| Uncharacterize…	GO:0016020, GO:0016021
CP_DN102469_c0_g1	-0.864081	6.33062	0.00415153	0.102611	0.0632375	0		0.161141	6.33062	0.589546	0.960246	0.0632375	0		-0.0544938	6.33062	0.85403	1	0.0632375	0		0.449	6.33062	0.134486	0.428607	0.0632375	0		0.909114	6.33062	0.0027469	0.0221995	0.0632375	1		gnl|BL_ORD_ID|32614232gi|225428155|ref|XP_002278690.1| PREDICTED: probable flavin-containing monooxygenase 1 [Vitis vinifera]	GO:0016491, GO:0050660, GO:0050661, GO:0055114, GO:0004497, GO:0004499
CP_DN102472_c0_g1	-1.26915	1.34781	0.314875	0.794847	0.927893	0		1.29561	1.34781	0.302519	0.803515	0.927893	0		1.59533	1.34781	0.189423	0.718336	0.927893	0		7.41426	1.34781	0.000278558	0.00610956	0.927893	1		-4.81553	1.34781	0.00746198	0.0464891	0.927893	-1		no annotation
CP_DN102473_c0_g1	-0.202278	8.54937	0.557685	0.921953	0.0847989	0		-0.507606	8.54937	0.141934	0.584584	0.0847989	0		-1.08461	8.54937	0.00185502	0.0660528	0.0847989	0		1.46302	8.54937	3.19e-05	0.00115631	0.0847989	1		0.280942	8.54937	0.416046	0.676832	0.0847989	0		gnl|BL_ORD_ID|29171816gi|698563516|ref|XP_009772722.1| PREDICTED: elongation factor TuB, chloroplastic [Nicotiana sylvestris] gi|68566314|sp|Q43364.1|EFTUB_NICSY RecName: Full=Elongation factor TuB, chloroplastic; Short=EF-TuB; Flags: Precursor gi|459241|dbj|BAA02028.1| chloroplast elongation factor TuB(EF-TuB) [Nicotiana sylvestris]	GO:0000166, GO:0005525, GO:0009507, GO:0003746, GO:0003924, GO:0006414, GO:0006412, GO:0009536, GO:0005622
CP_DN102475_c0_g2	-0.655884	2.1404	0.151053	0.611439	0.118564	0		-0.679002	2.1404	0.128277	0.55558	0.118564	0		-0.515308	2.1404	0.236501	0.775489	0.118564	0		-0.397948	2.1404	0.367181	0.70964	0.118564	0		1.90204	2.1404	3.39e-05	0.000708233	0.118564	1		no annotation
CP_DN102475_c0_g3	-0.182709	4.3002	0.575914	0.928518	0.0681852	0		-0.63043	4.3002	0.0481503	0.323611	0.0681852	0		-0.431896	4.3002	0.171437	0.69307	0.0681852	0		-0.225985	4.3002	0.47507	0.793415	0.0681852	0		1.55756	4.3002	1.81e-06	6.81e-05	0.0681852	1		gnl|BL_ORD_ID|47985271gi|731395476|ref|XP_002266159.2| PREDICTED: phytochrome A-associated F-box protein [Vitis vinifera]	GO:0048573, GO:0010099, GO:0009585, GO:0048366, GO:0005634
CP_DN102481_c0_g5	0.0998238	4.45821	0.837572	0.996437	0.139561	0		-2.03416	4.45821	1.39e-05	0.000785743	0.139561	-1		-1.521	4.45821	0.000869514	0.0429068	0.139561	-1		0.0517272	4.45821	0.908729	0.99477	0.139561	0		2.3288	4.45821	7.92e-07	3.38e-05	0.139561	1		no annotation
CP_DN102484_c0_g1	0.951381	3.88917	0.0050901	0.113182	0.0738479	0		-1.09396	3.88917	0.00156427	0.0333986	0.0738479	-1		-0.267415	3.88917	0.424669	0.915591	0.0738479	0		-0.572508	3.88917	0.0838131	0.327866	0.0738479	0		1.07948	3.88917	0.00130688	0.0127561	0.0738479	1		no annotation
CP_DN102485_c0_g2	-1.93471	-0.057296	0.0817449	0.468568	0.496268	0		4.74428	-0.057296	0.0338136	0.260872	0.496268	0		-0.885963	-0.057296	0.497769	0.941644	0.496268	0		-5.78926	-0.057296	2.41e-06	0.000162473	0.496268	-1		4.1347	-0.057296	0.0001178	0.00191043	0.496268	1		gnl|BL_ORD_ID|18868575gi|590715826|ref|XP_007050294.1| Sec14p-like phosphatidylinositol transfer family protein, putative isoform 1 [Theobroma cacao] gi|508702555|gb|EOX94451.1| Sec14p-like phosphatidylinositol transfer family protein, putative isoform 1 [Theobroma cacao]	GO:0016021, GO:0006810
CP_DN102486_c0_g3	0.798351	1.17015	0.158558	0.621974	0.154771	0		-0.714895	1.17015	0.193218	0.672891	0.154771	0		-1.44059	1.17015	0.0065914	0.132119	0.154771	0		0.761775	1.17015	0.139621	0.437997	0.154771	0		1.5693	1.17015	0.00320111	0.0248714	0.154771	1		no annotation
CP_DN102487_c0_g1	-1.22471	6.55943	0.00506329	0.113049	0.131289	0		-0.425216	6.55943	0.324045	0.823256	0.131289	0		0.429593	6.55943	0.3199	0.850755	0.131289	0		0.612807	6.55943	0.155993	0.464536	0.131289	0		1.84195	6.55943	3.38e-05	0.000706221	0.131289	1		no annotation
CP_DN102487_c2_g1	0.0212305	-0.25605	1	1	0.179802	0		-1.66411	-0.25605	0.017161	0.171809	0.179802	0		0.373937	-0.25605	0.584495	0.967377	0.179802	0		2.04496	-0.25605	0.00266894	0.0328657	0.179802	1		0.673906	-0.25605	0.391848	0.655174	0.179802	0		no annotation
CP_DN102488_c0_g1	-0.165158	3.27355	0.703432	0.96605	0.125097	0		-0.328138	3.27355	0.454664	0.909262	0.125097	0		-0.25232	3.27355	0.563686	0.961637	0.125097	0		1.64257	3.27355	0.000280309	0.00613681	0.125097	1		-2.51757	3.27355	8.15e-08	5.05e-06	0.125097	-1		gnl|BL_ORD_ID|32402769gi|224100499|ref|XP_002311900.1| hypothetical protein POPTR_0008s00540g [Populus trichocarpa] gi|222851720|gb|EEE89267.1| hypothetical protein POPTR_0008s00540g [Populus trichocarpa]	GO:0009536
CP_DN102493_c1_g1	0.444462	6.89385	0.169022	0.636913	0.0734062	0		-0.903739	6.89385	0.00545417	0.0800154	0.0734062	0		0.0408356	6.89385	0.898987	1	0.0734062	0		0.163217	6.89385	0.612742	0.870792	0.0734062	0		1.84929	6.89385	2.47e-08	1.93e-06	0.0734062	1		gnl|BL_ORD_ID|26942246gi|565353487|ref|XP_006343663.1| PREDICTED: CBL-interacting serine/threonine-protein kinase 6-like [Solanum tuberosum]	GO:0000166, GO:0007165, GO:0016310, GO:0016740, GO:0004672, GO:0016301, GO:0004674, GO:0005524, GO:0006468
CP_DN102496_c0_g3	1.42503	2.90726	0.017915	0.223633	0.231426	0		-0.360293	2.90726	0.556941	0.950197	0.231426	0		-0.73301	2.90726	0.221646	0.760597	0.231426	0		-1.99468	2.90726	0.00116556	0.017758	0.231426	-1		0.950743	2.90726	0.108381	0.304357	0.231426	0		gnl|BL_ORD_ID|16554229gi|460405902|ref|XP_004248413.1| PREDICTED: plasma membrane-associated cation-binding protein 1 [Solanum lycopersicum]	GO:0051716, GO:0046658
CP_DN102496_c0_g4	1.08654	6.60733	0.0133641	0.190505	0.133293	0		-0.591252	6.60733	0.175064	0.643635	0.133293	0		-0.720435	6.60733	0.0998404	0.558083	0.133293	0		-2.24986	6.60733	7.45e-07	6.38e-05	0.133293	-1		-0.232785	6.60733	0.592667	0.81434	0.133293	0		gnl|BL_ORD_ID|16554229gi|460405902|ref|XP_004248413.1| PREDICTED: plasma membrane-associated cation-binding protein 1 [Solanum lycopersicum]	GO:0051716, GO:0046658
CP_DN102498_c0_g1	-2.54092	2.20519	0.000112161	0.0107479	0.247154	-1		-0.460136	2.20519	0.45267	0.908291	0.247154	0		0.570505	2.20519	0.3562	0.874955	0.247154	0		1.25913	2.20519	0.0406641	0.210902	0.247154	0		3.43762	2.20519	1.28e-06	5.08e-05	0.247154	1		no annotation
CP_DN102498_c0_g2	0.317073	5.4746	0.377531	0.835989	0.0893182	0		-1.23636	5.4746	0.000637239	0.0167443	0.0893182	-1		0.318088	5.4746	0.373654	0.888487	0.0893182	0		1.53783	5.4746	2.72e-05	0.00102292	0.0893182	1		-0.0873675	5.4746	0.815982	0.942002	0.0893182	0		gnl|BL_ORD_ID|26957865gi|565400263|ref|XP_006365650.1| PREDICTED: probable sodium-coupled neutral amino acid transporter 6 [Solanum tuberosum] gi|971583446|ref|XP_015160016.1| PREDICTED: probable sodium-coupled neutral amino acid transporter 6 [Solanum tuberosum] gi|971583449|ref|XP_015160017.1| PREDICTED: probable sodium-coupled neutral amino acid transporter 6 [Solanum tuberosum]	GO:0016020, GO:0016021
CP_DN102498_c0_g3	0.158483	5.55957	0.662211	0.955265	0.091731	0		-0.300388	5.55957	0.408493	0.885232	0.091731	0		1.21055	5.55957	0.000995018	0.0460301	0.091731	1		-0.42707	5.55957	0.241153	0.581681	0.091731	0		-0.3939	5.55957	0.279841	0.542517	0.091731	0		gnl|BL_ORD_ID|26957865gi|565400263|ref|XP_006365650.1| PREDICTED: probable sodium-coupled neutral amino acid transporter 6 [Solanum tuberosum] gi|971583446|ref|XP_015160016.1| PREDICTED: probable sodium-coupled neutral amino acid transporter 6 [Solanum tuberosum] gi|971583449|ref|XP_015160017.1| PREDICTED: probable sodium-coupled neutral amino acid transporter 6 [Solanum tuberosum]	GO:0016020, GO:0016021
CP_DN102500_c0_g1	0.0521493	5.2359	0.851951	0.999245	0.0521857	0		0.156377	5.2359	0.573497	0.954761	0.0521857	0		0.0273534	5.2359	0.917859	1	0.0521857	0		-0.816179	5.2359	0.00331535	0.0379607	0.0521857	-1		0.10651	5.2359	0.697835	0.879183	0.0521857	0		no annotation
CP_DN102501_c0_g1	0.412934	5.70229	0.244516	0.729627	0.088092	0		0.0137798	5.70229	0.968746	1	0.088092	0		0.00273645	5.70229	0.995607	1	0.088092	0		1.1453	5.70229	0.00141022	0.0204523	0.088092	1		-1.09267	5.70229	0.00227971	0.0193807	0.088092	-1		gnl|BL_ORD_ID|18015416gi|481112420|gb|AGK06902.1| chloroplast ferredoxin-thioredoxin reductase catalytic chain [Nicotiana benthamiana]	GO:0055114, GO:0016310, GO:0016740, GO:0047937, GO:0016730
CP_DN102503_c0_g1	0.0576768	1.92333	0.963518	1	0.275883	0		0.120789	1.92333	0.855067	1	0.275883	0		-1.37271	1.92333	0.0435932	0.367174	0.275883	0		-1.07882	1.92333	0.103681	0.370778	0.275883	0		1.90321	1.92333	0.00508102	0.0352982	0.275883	1		gnl|BL_ORD_ID|63087114gi|42557351|dbj|BAD11071.1| hin1 like protein [Capsicum chinense]	GO:0016020, GO:0016021
CP_DN102505_c0_g1	-0.0174316	7.80676	0.959828	1	0.0844112	0		-0.276371	7.80676	0.422836	0.893127	0.0844112	0		-1.04252	7.80676	0.00271153	0.0813391	0.0844112	0		1.57264	7.80676	8.01e-06	0.000400239	0.0844112	1		-0.214544	7.80676	0.532907	0.771594	0.0844112	0		gnl|BL_ORD_ID|18912483gi|590579023|ref|XP_007013672.1| Ribosomal protein S11-beta [Theobroma cacao] gi|508784035|gb|EOY31291.1| Ribosomal protein S11-beta [Theobroma cacao]	GO:0003735, GO:0030529, GO:0005840, GO:0006412, GO:0005622
CP_DN102506_c0_g1	-0.457003	4.87662	0.118394	0.550436	0.0587705	0		0.28218	4.87662	0.334465	0.831232	0.0587705	0		0.107333	4.87662	0.707467	0.993712	0.0587705	0		0.556701	4.87662	0.0622846	0.275111	0.0587705	0		-1.47353	4.87662	1.47e-06	5.7e-05	0.0587705	-1		gnl|BL_ORD_ID|16556554gi|460412516|ref|XP_004251644.1| PREDICTED: glucan endo-1,3-beta-glucosidase 13 [Solanum lycopersicum]	GO:0008152, GO:0030247, GO:0009505, GO:0004553, GO:0046658, GO:0005975, GO:0016798, GO:0016787, GO:0005886
CP_DN102507_c0_g2	0.439446	4.74405	0.21076	0.690481	0.0837271	0		-1.14878	4.74405	0.0011365	0.0265419	0.0837271	-1		-0.0905313	4.74405	0.795585	1	0.0837271	0		0.496822	4.74405	0.154096	0.46199	0.0837271	0		1.41763	4.74405	6.72e-05	0.00122604	0.0837271	1		gnl|BL_ORD_ID|26952179gi|565382364|ref|XP_006357513.1| PREDICTED: glutamate formimidoyltransferase-like [Solanum tuberosum]	GO:0008152, GO:0005542, GO:0016740
CP_DN102508_c0_g1	-0.0807945	9.26786	0.823557	0.991664	0.0936099	0		-0.911009	9.26786	0.0125705	0.140534	0.0936099	0		-0.950955	9.26786	0.00921347	0.157259	0.0936099	0		1.28358	9.26786	0.000483851	0.0092437	0.0936099	1		0.721138	9.26786	0.0476229	0.176841	0.0936099	0		gnl|BL_ORD_ID|3423576gi|350538149|ref|NP_001234585.1| chloroplast sedoheptulose-1,7-bisphosphatase [Solanum lycopersicum] gi|238563983|gb|ACR46521.1| chloroplast sedoheptulose-1,7-bisphosphatase [Solanum lycopersicum]	GO:0042132, GO:0016311, GO:0042578, GO:0016787, GO:0005975
CP_DN102512_c0_g1	-0.606321	2.98382	0.088806	0.488711	0.0782611	0		0.683759	2.98382	0.0553468	0.351252	0.0782611	0		-0.133707	2.98382	0.728759	0.997158	0.0782611	0		-0.869631	2.98382	0.0147176	0.108643	0.0782611	0		0.975346	2.98382	0.00703092	0.0447328	0.0782611	1		gnl|BL_ORD_ID|11088087gi|388494360|gb|AFK35246.1| unknown [Lotus japonicus]	GO:0055085, GO:0004427, GO:0015992, GO:0016020, GO:0016021, GO:0009678
CP_DN102516_c0_g2	0.0678512	1.60175	0.967034	1	1.20818	0		0.298094	1.60175	0.846439	1	1.20818	0		0.361546	1.60175	0.798631	1	1.20818	0		-7.62552	1.60175	0.000761317	0.0129649	1.20818	-1		-1.75525	1.60175	0.22838	0.480522	1.20818	0		no annotation
CP_DN102525_c1_g1	-0.063163	4.76805	0.851072	0.999081	0.0762726	0		0.248971	4.76805	0.451073	0.907001	0.0762726	0		0.176432	4.76805	0.603437	0.970637	0.0762726	0		0.658818	4.76805	0.0515568	0.245787	0.0762726	0		-1.75266	4.76805	5.75e-07	2.67e-05	0.0762726	-1		gnl|BL_ORD_ID|18882963gi|590639309|ref|XP_007029634.1| Structural constituent of ribosome, putative [Theobroma cacao] gi|508718239|gb|EOY10136.1| Structural constituent of ribosome, putative [Theobroma cacao]	GO:0016020, GO:0016021
CP_DN102526_c0_g1	3.87539	3.65503	1.93e-09	2.74e-06	0.205228	1		-4.79872	3.65503	4.45e-13	3.16e-10	0.205228	-1		0.698423	3.65503	0.201548	0.736084	0.205228	0		3.18443	3.65503	1.02e-07	1.42e-05	0.205228	1		-2.20572	3.65503	0.00016117	0.00245547	0.205228	-1		gnl|BL_ORD_ID|47630317gi|728828561|gb|KHG08004.1| Aquaporin NIP2-1 [Gossypium arboreum]	GO:0016020, GO:0016021, GO:0006810, GO:0005215
CP_DN102531_c0_g1	0.164829	4.07345	0.782582	0.984095	0.236068	0		3.41638	4.07345	1.19e-07	1.55e-05	0.236068	1		0.614525	4.07345	0.315673	0.848182	0.236068	0		-1.38841	4.07345	0.0249117	0.153461	0.236068	0		0.483744	4.07345	0.414118	0.675019	0.236068	0		gnl|BL_ORD_ID|77049859gi|51011366|gb|AAT92094.1| GA 2-oxidase 2 [Nerium oleander]	GO:0005506, GO:0046872, GO:0016491, GO:0055114
CP_DN102535_c0_g1	0.205678	6.0898	0.500463	0.89742	0.0646289	0		-1.13059	6.0898	0.000231338	0.00751543	0.0646289	-1		-0.076236	6.0898	0.800815	1	0.0646289	0		0.720038	6.0898	0.0182145	0.124218	0.0646289	0		1.21257	6.0898	7.92e-05	0.0013846	0.0646289	1		gnl|BL_ORD_ID|26942487gi|565354162|ref|XP_006343986.1| PREDICTED: sugar phosphatase YfbT [Solanum tuberosum]	GO:0008152, GO:0016787
CP_DN102537_c0_g1	-1.68403	3.17268	1.51e-05	0.00255477	0.097568	-1		2.20758	3.17268	3.7e-08	5.65e-06	0.097568	1		-0.15355	3.17268	0.737764	0.99905	0.097568	0		-0.735488	3.17268	0.0685419	0.291708	0.097568	0		-0.936385	3.17268	0.0212159	0.100141	0.097568	0		gnl|BL_ORD_ID|16546360gi|460383550|ref|XP_004237484.1| PREDICTED: ribonucleoside-diphosphate reductase large subunit isoform X1 [Solanum lycopersicum]	GO:0009263, GO:0006260, GO:0016491, GO:0004748, GO:0055114, GO:0005971, GO:0005524
CP_DN102542_c0_g1	0.0499133	2.40199	0.953069	1	0.240296	0		-0.590162	2.40199	0.344398	0.83811	0.240296	0		-0.815271	2.40199	0.189172	0.718336	0.240296	0		-1.85799	2.40199	0.00373037	0.0412459	0.240296	-1		0.977545	2.40199	0.122076	0.328891	0.240296	0		gnl|BL_ORD_ID|77841699gi|971545823|ref|XP_006344697.2| PREDICTED: putative pectinesterase/pectinesterase inhibitor 22 [Solanum tuberosum]	GO:0004857, GO:0005618, GO:0043086, GO:0045330, GO:0030599, GO:0045490, GO:0042545, GO:0016787
CP_DN102544_c0_g1	1.72235	0.521163	0.0289454	0.286465	0.276348	0		0.0149987	0.521163	1	1	0.276348	0		0.443268	0.521163	0.719912	0.99462	0.276348	0		-1.58175	0.521163	0.034263	0.189636	0.276348	0		3.03023	0.521163	7.13e-05	0.00127832	0.276348	1		no annotation
CP_DN102551_c0_g1	-0.684756	1.65155	0.496753	0.896432	0.408774	0		-0.666936	1.65155	0.410861	0.886978	0.408774	0		-3.25214	1.65155	0.000132799	0.0138823	0.408774	-1		1.53748	1.65155	0.0527875	0.249503	0.408774	0		2.74877	1.65155	0.00204041	0.0178263	0.408774	1		no annotation
CP_DN102557_c0_g1	0.377559	3.67376	0.3127	0.793012	0.0941139	0		0.0761133	3.67376	0.841508	1	0.0941139	0		0.504501	3.67376	0.180671	0.706008	0.0941139	0		1.12136	3.67376	0.0034141	0.0387424	0.0941139	1		-0.73858	3.67376	0.0520868	0.188462	0.0941139	0		no annotation
CP_DN102564_c0_g1	-0.924144	6.39805	0.154678	0.616364	0.290806	0		-0.54446	6.39805	0.399507	0.879826	0.290806	0		-0.0567389	6.39805	0.930367	1	0.290806	0		3.13402	6.39805	7.52e-06	0.000383957	0.290806	1		-2.1984	6.39805	0.00108292	0.0110479	0.290806	-1		gnl|BL_ORD_ID|32402267gi|224106005|ref|XP_002314010.1| las1-like family protein [Populus trichocarpa] gi|222850418|gb|EEE87965.1| las1-like family protein [Populus trichocarpa]	GO:0000460, GO:0000470, GO:0030687, GO:0000478, GO:0006325
CP_DN102564_c0_g2	-0.810907	6.34922	0.206014	0.684021	0.284842	0		-0.760643	6.34922	0.235397	0.730451	0.284842	0		-0.185963	6.34922	0.771199	1	0.284842	0		2.99949	6.34922	1.36e-05	0.000597665	0.284842	1		-2.86334	6.34922	2.75e-05	0.000595095	0.284842	-1		no annotation
CP_DN102566_c0_g1	0.383855	7.37621	0.439326	0.869083	0.173911	0		0.348953	7.37621	0.48173	0.923381	0.173911	0		0.770765	7.37621	0.122291	0.607527	0.173911	0		1.47082	7.37621	0.0036563	0.0405836	0.173911	1		-1.05154	7.37621	0.0358608	0.145443	0.173911	0		no annotation
CP_DN102572_c0_g1	-0.183409	4.44759	0.527168	0.909485	0.0568344	0		0.291187	4.44759	0.316517	0.816611	0.0568344	0		-0.180029	4.44759	0.535292	0.953167	0.0568344	0		0.581799	4.44759	0.0499628	0.241108	0.0568344	0		-0.790374	4.44759	0.00818962	0.0498252	0.0568344	-1		gnl|BL_ORD_ID|31833021gi|158635126|gb|ABW76425.1| branched-chain aminotransferase [Nicotiana benthamiana]	GO:0052655, GO:0008152, GO:0052656, GO:0052654, GO:0003824, GO:0004084, GO:0008483, GO:0016740, GO:0009081
CP_DN102576_c0_g2	-0.526053	4.62068	0.391423	0.843418	0.260029	0		2.291	4.62068	0.00033855	0.010181	0.260029	1		0.443224	4.62068	0.47582	0.93499	0.260029	0		-0.67502	4.62068	0.279151	0.624623	0.260029	0		-0.0871309	4.62068	0.887795	0.977081	0.260029	0		gnl|BL_ORD_ID|26947038gi|565367322|ref|XP_006350321.1| PREDICTED: protein QUIRKY [Solanum tuberosum]	GO:0016020, GO:0016021
CP_DN102577_c0_g1	-1.54979	6.88435	0.0119165	0.180188	0.252873	0		-1.72026	6.88435	0.00524538	0.0784213	0.252873	0		-1.76365	6.88435	0.00423076	0.104435	0.252873	0		2.8638	6.88435	8.4e-06	0.000417513	0.252873	1		1.84849	6.88435	0.00285001	0.0228189	0.252873	1		gnl|BL_ORD_ID|32441536gi|255552047|ref|XP_002517068.1| PREDICTED: early light-induced protein, chloroplastic [Ricinus communis] gi|223543703|gb|EEF45231.1| early light-induced protein, putative [Ricinus communis]	GO:0016020, GO:0016021
CP_DN102585_c1_g1	-0.386099	5.31772	0.237299	0.723949	0.0736976	0		-0.16943	5.31772	0.602771	0.961421	0.0736976	0		0.314168	5.31772	0.334281	0.861191	0.0736976	0		1.2389	5.31772	0.000191676	0.00464717	0.0736976	1		-0.81508	5.31772	0.0137903	0.0729598	0.0736976	0		gnl|BL_ORD_ID|11099925gi|922409238|ref|XP_013470460.1| glutathione S-transferase [Medicago truncatula] gi|388522309|gb|AFK49216.1| unknown [Medicago truncatula] gi|657406069|gb|KEH44498.1| glutathione S-transferase [Medicago truncatula]	GO:0016740
CP_DN102587_c1_g2	-0.230935	9.11147	0.582879	0.931355	0.125452	0		-1.45015	9.11147	0.000706193	0.0181997	0.125452	-1		-0.489757	9.11147	0.244197	0.782804	0.125452	0		1.26075	9.11147	0.00309231	0.0364437	0.125452	1		0.69833	9.11147	0.0978652	0.285589	0.125452	0		gnl|BL_ORD_ID|31835056gi|209892837|gb|ACI95283.1| tonoplast intrinsic protein [Sinapis arvensis]	GO:0016020, GO:0016021, GO:0006810, GO:0005215
CP_DN102590_c0_g1	-2.15793	4.51486	9.69e-05	0.00985591	0.196093	-1		-0.653547	4.51486	0.221114	0.709221	0.196093	0		-0.128606	4.51486	0.810308	1	0.196093	0		0.56365	4.51486	0.294953	0.641732	0.196093	0		-0.298296	4.51486	0.58595	0.809485	0.196093	0		gnl|BL_ORD_ID|25053258gi|566167973|ref|XP_006384913.1| hypothetical protein POPTR_0004s22170g [Populus trichocarpa] gi|550341681|gb|ERP62710.1| hypothetical protein POPTR_0004s22170g [Populus trichocarpa]	GO:0016020, GO:0016021
CP_DN102591_c0_g1	1.35168	2.06401	0.0358688	0.31681	0.236878	0		-0.0465343	2.06401	0.971627	1	0.236878	0		-0.265305	2.06401	0.718283	0.99462	0.236878	0		-0.628843	2.06401	0.317268	0.660691	0.236878	0		2.46181	2.06401	9.69e-05	0.00163353	0.236878	1		gnl|BL_ORD_ID|16550618gi|723715362|ref|XP_010323755.1| PREDICTED: glutaredoxin-C9-like [Solanum lycopersicum]	GO:0015035, GO:0045454, GO:0009055, GO:0055114, GO:0005623
CP_DN102598_c0_g1	0.774512	2.0728	0.0908557	0.492808	0.117135	0		-2.10009	2.0728	8.65e-06	0.000532869	0.117135	-1		-0.0128702	2.0728	0.973063	1	0.117135	0		-0.672838	2.0728	0.125803	0.413162	0.117135	0		-0.00065571	2.0728	1	1	0.117135	0		no annotation
CP_DN102601_c1_g2	-0.718785	8.17203	0.213228	0.694128	0.2331	0		0.405061	8.17203	0.481485	0.92323	0.2331	0		1.29663	8.17203	0.0264428	0.281886	0.2331	0		1.85352	8.17203	0.0017925	0.0243449	0.2331	1		-2.88732	8.17203	2.83e-06	9.68e-05	0.2331	-1		no annotation
CP_DN102611_c0_g1	-0.687156	4.47535	0.0970378	0.509813	0.117497	0		0.409216	4.47535	0.32079	0.820249	0.117497	0		0.824117	4.47535	0.0475073	0.385339	0.117497	0		0.543806	4.47535	0.202083	0.532856	0.117497	0		-1.35835	4.47535	0.00142732	0.0136557	0.117497	-1		gnl|BL_ORD_ID|25761499gi|525338012|gb|AGR49303.1| 12-oxo-phytodienoic acid reductase [Catharanthus roseus]	GO:0003824, GO:0016491, GO:0010181, GO:0055114
CP_DN102611_c0_g2	-0.712983	3.80542	0.103622	0.522065	0.129536	0		0.410994	3.80542	0.346352	0.83948	0.129536	0		0.837762	3.80542	0.0557436	0.420214	0.129536	0		0.465676	3.80542	0.316225	0.659776	0.129536	0		-1.73307	3.80542	0.000182102	0.00271781	0.129536	-1		gnl|BL_ORD_ID|27282546gi|566572652|gb|AHC69825.1| 12-oxophytodienoate reductase 3 [Nicotiana tabacum]	GO:0003824, GO:0016491, GO:0010181, GO:0055114
CP_DN102617_c0_g1	-1.51919	0.22211	0.0176203	0.221728	0.194176	0		0.230258	0.22211	0.738294	0.989369	0.194176	0		0.10529	0.22211	0.851014	1	0.194176	0		2.7445	0.22211	0.000989513	0.0157306	0.194176	1		-2.25382	0.22211	0.00372513	0.0280009	0.194176	-1		gnl|BL_ORD_ID|5686176gi|323435148|ref|YP_004222366.1| hypothetical protein BevumaM_p133 (mitochondrion) [Beta vulgaris subsp. maritima] gi|346683239|ref|YP_004842171.1| hypothetical protein BemaM_p127 (mitochondrion) [Beta macrocarpa] gi|317905598|emb|CBX33217.1| hypothetical protein (mitochondrion) [Beta vulgaris subsp. maritima] gi|319439881|emb|CBX33312.1| hypothetical protein (mitochondrion) …	GO:0005739
CP_DN102618_c0_g1	0.68756	0.51566	0.646711	0.951315	0.942593	0		-6.7259	0.51566	0.00137134	0.0305208	0.942593	-1		-3.11376	0.51566	0.0191752	0.236723	0.942593	0		-1.12288	0.51566	0.362741	0.705841	0.942593	0		4.51463	0.51566	0.00134994	0.0130969	0.942593	1		gnl|BL_ORD_ID|79206483gi|976925106|gb|KVI09021.1| PC-Esterase [Cynara cardunculus var. scolymus]	GO:0016020, GO:0016021
CP_DN102618_c0_g2	-0.405515	3.59084	0.711413	0.968128	0.591948	0		-2.51012	3.59084	0.0114678	0.132057	0.591948	0		-1.08579	3.59084	0.249952	0.790469	0.591948	0		-0.403649	3.59084	0.669022	0.898979	0.591948	0		6.3181	3.59084	1.01e-07	6.12e-06	0.591948	1		gnl|BL_ORD_ID|79206483gi|976925106|gb|KVI09021.1| PC-Esterase [Cynara cardunculus var. scolymus]	GO:0016020, GO:0016021
CP_DN102620_c0_g1	0.514733	4.63646	0.0704102	0.4381	0.0550541	0		0.162535	4.63646	0.571866	0.954761	0.0550541	0		0.158742	4.63646	0.575152	0.964642	0.0550541	0		0.317618	4.63646	0.273781	0.618743	0.0550541	0		-0.780057	4.63646	0.00692811	0.0443531	0.0550541	-1		no annotation
CP_DN102622_c1_g1	-1.70399	5.29435	0.000334944	0.0221596	0.150603	-1		1.20913	5.29435	0.00985947	0.119043	0.150603	0		-0.0147692	5.29435	0.976039	1	0.150603	0		0.7626	5.29435	0.10495	0.373014	0.150603	0		-1.29627	5.29435	0.00627263	0.0413015	0.150603	-1		gnl|BL_ORD_ID|18908402gi|590618934|ref|XP_007024179.1| Uncharacterized protein TCM_028754 [Theobroma cacao] gi|508779545|gb|EOY26801.1| Uncharacterized protein TCM_028754 [Theobroma cacao]	GO:0016020, GO:0016021
CP_DN102624_c0_g1	0.0594136	2.2647	0.916603	1	0.176355	0		0.0864043	2.2647	0.867084	1	0.176355	0		0.37329	2.2647	0.493419	0.940363	0.176355	0		0.490753	2.2647	0.373749	0.715823	0.176355	0		2.45354	2.2647	8.01e-06	0.000222351	0.176355	1		no annotation
CP_DN102625_c0_g1	1.30072	5.04565	0.000154827	0.0130726	0.0792449	1		-0.664594	5.04565	0.052028	0.338526	0.0792449	0		1.00841	5.04565	0.00340535	0.0930776	0.0792449	0		-0.359022	5.04565	0.292032	0.639016	0.0792449	0		-0.0847792	5.04565	0.810395	0.938728	0.0792449	0		gnl|BL_ORD_ID|18913578gi|590583318|ref|XP_007014868.1| Receptor-like protein kinase 1, putative [Theobroma cacao] gi|508785231|gb|EOY32487.1| Receptor-like protein kinase 1, putative [Theobroma cacao]	GO:0000166, GO:0016020, GO:0016021, GO:0016310, GO:0016740, GO:0004672, GO:0016301, GO:0004674, GO:0005524, GO:0006468
CP_DN102634_c0_g1	-1.22768	0.671619	0.0663892	0.426034	0.272429	0		1.85824	0.671619	0.00754787	0.0999266	0.272429	0		-0.151702	0.671619	0.904884	1	0.272429	0		0.348011	0.671619	0.770673	0.942767	0.272429	0		-2.13917	0.671619	0.00718451	0.0453217	0.272429	-1		gnl|BL_ORD_ID|26944823gi|565361047|ref|XP_006347272.1| PREDICTED: origin of replication complex subunit 2 [Solanum tuberosum]	GO:0006260, GO:0000808, GO:0005634
CP_DN102636_c0_g1	-0.473091	2.34917	0.516509	0.903583	0.126776	0		-3.70219	2.34917	2.98e-12	1.5e-09	0.126776	-1		-1.15253	2.34917	0.0108221	0.171077	0.126776	0		-0.704936	2.34917	0.10847	0.380166	0.126776	0		6.15141	2.34917	4.51e-24	2.18e-20	0.126776	1		no annotation
CP_DN102643_c0_g1	-0.553829	2.42566	0.155284	0.617307	0.0926621	0		0.0919317	2.42566	0.824761	1	0.0926621	0		0.035797	2.42566	0.92636	1	0.0926621	0		0.718522	2.42566	0.0826654	0.325115	0.0926621	0		-1.68012	2.42566	6.25e-05	0.00115828	0.0926621	-1		no annotation
CP_DN102644_c0_g1	-0.274498	5.30143	0.310042	0.790129	0.0498622	0		-0.16172	5.30143	0.550553	0.948879	0.0498622	0		0.0992485	5.30143	0.717787	0.99462	0.0498622	0		-0.355902	5.30143	0.187936	0.514639	0.0498622	0		0.733121	5.30143	0.00680395	0.0437905	0.0498622	1		no annotation
CP_DN102647_c0_g1	-2.81918	5.40257	0.000108869	0.0106007	0.322354	-1		1.06299	5.40257	0.121447	0.541241	0.322354	0		-0.129279	5.40257	0.849435	1	0.322354	0		0.431546	5.40257	0.528137	0.825309	0.322354	0		1.85871	5.40257	0.0084131	0.0508153	0.322354	0		gnl|BL_ORD_ID|47649807gi|728849775|gb|KHG29218.1| Cellulose synthase A catalytic subunit 6 [UDP-forming] -like protein [Gossypium arboreum]	GO:0016757, GO:0008270, GO:0046872, GO:0016020, GO:0016021, GO:0016760, GO:0071555, GO:0030244, GO:0016740, GO:0005886
CP_DN102654_c0_g1	-0.472022	4.84701	0.105373	0.524973	0.0579	0		0.20921	4.84701	0.472372	0.917687	0.0579	0		-0.0441716	4.84701	0.886647	1	0.0579	0		0.475526	4.84701	0.108408	0.380059	0.0579	0		-1.03064	4.84701	0.000556024	0.00663055	0.0579	-1		gnl|BL_ORD_ID|47647541gi|728847229|gb|KHG26672.1| Proteasome subunit beta type-6 -like protein [Gossypium arboreum]	GO:0005737, GO:0008233, GO:0006508, GO:0005839, GO:0004175, GO:0004298, GO:0000502, GO:0051603, GO:0005634, GO:0016787
CP_DN102657_c0_g1	0.936413	5.06336	0.172338	0.641624	0.319927	0		2.2606	5.06336	0.00155645	0.0332613	0.319927	1		1.03316	5.06336	0.144968	0.650807	0.319927	0		-1.91598	5.06336	0.00711457	0.0660525	0.319927	0		-3.19708	5.06336	1.77e-05	0.000425548	0.319927	-1		gnl|BL_ORD_ID|18904650gi|590670857|ref|XP_007038175.1| MtN19-like protein, putative isoform 2 [Theobroma cacao] gi|508775420|gb|EOY22676.1| MtN19-like protein, putative isoform 2 [Theobroma cacao]	GO:0016020, GO:0016021
CP_DN102660_c0_g1	-1.17154	4.61853	0.00429544	0.104143	0.115371	0		2.04578	4.61853	1.21e-06	0.000104295	0.115371	1		0.975568	4.61853	0.0228159	0.260097	0.115371	0		-0.542222	4.61853	0.190792	0.518764	0.115371	0		-1.84337	4.61853	1.79e-05	0.000428605	0.115371	-1		no annotation
CP_DN102661_c0_g1	0.346165	5.51143	0.221982	0.705776	0.0554715	0		-0.453737	5.51143	0.10996	0.515648	0.0554715	0		-0.0564985	5.51143	0.842387	1	0.0554715	0		0.965204	5.51143	0.000753809	0.0128825	0.0554715	1		-0.45538	5.51143	0.111318	0.310417	0.0554715	0		gnl|BL_ORD_ID|26941027gi|565350030|ref|XP_006341977.1| PREDICTED: GTPase HflX isoform X1 [Solanum tuberosum]	GO:0005525
CP_DN102666_c0_g1	-0.865892	5.25995	0.0128507	0.186844	0.0831606	0		0.329524	5.25995	0.339954	0.834354	0.0831606	0		-1.11085	5.25995	0.00138898	0.0554668	0.0831606	0		1.73903	5.25995	1.19e-06	9.16e-05	0.0831606	1		-1.02984	5.25995	0.00340365	0.0261339	0.0831606	-1		gnl|BL_ORD_ID|32435303gi|255564820|ref|XP_002523404.1| PREDICTED: chaperonin 60 subunit beta 2, chloroplastic [Ricinus communis] gi|223537354|gb|EEF38983.1| rubisco subunit binding-protein beta subunit, rubb, putative [Ricinus communis]	GO:0005737, GO:0042026, GO:0005524, GO:0006457
CP_DN102670_c0_g1	-0.146802	4.16098	0.656728	0.953963	0.0697423	0		-0.510694	4.16098	0.116312	0.530442	0.0697423	0		-0.01783	4.16098	0.967876	1	0.0697423	0		0.0896232	4.16098	0.789634	0.951135	0.0697423	0		0.92469	4.16098	0.00451543	0.0321883	0.0697423	1		gnl|BL_ORD_ID|26955747gi|565394075|ref|XP_006362688.1| PREDICTED: receptor-like serine/threonine-protein kinase At2g45590 [Solanum tuberosum]	GO:0000166, GO:0004672, GO:0005524, GO:0006468
CP_DN102680_c0_g1	0.311994	6.08362	0.52506	0.908574	0.169957	0		2.95549	6.08362	2.37e-08	3.81e-06	0.169957	1		2.36683	6.08362	6.59e-06	0.00212106	0.169957	1		-0.728435	6.08362	0.149286	0.454081	0.169957	0		-4.03557	6.08362	4.74e-13	1.97e-10	0.169957	-1		gnl|BL_ORD_ID|18867158gi|590710209|ref|XP_007048765.1| Alpha-crystallin domain 32.1, putative isoform 1 [Theobroma cacao] gi|508701026|gb|EOX92922.1| Alpha-crystallin domain 32.1, putative isoform 1 [Theobroma cacao]	GO:0005777
CP_DN102682_c0_g1	-2.2542	3.87935	2.86e-06	0.00071105	0.146928	-1		2.50839	3.87935	2.46e-07	2.86e-05	0.146928	1		0.191701	3.87935	0.686718	0.988854	0.146928	0		0.026152	3.87935	0.96256	1	0.146928	0		1.66658	3.87935	0.000493474	0.00603668	0.146928	1		no annotation
CP_DN102687_c0_g1	0.640304	4.4372	0.0731435	0.446648	0.0855089	0		-0.0569523	4.4372	0.879784	1	0.0855089	0		0.179831	4.4372	0.632299	0.976919	0.0855089	0		-1.3706	4.4372	0.000136686	0.00356833	0.0855089	-1		1.40507	4.4372	0.000105074	0.00174626	0.0855089	1		gnl|BL_ORD_ID|18873754gi|590693295|ref|XP_007044293.1| Adenine nucleotide alpha hydrolases-like superfamily protein [Theobroma cacao] gi|508708228|gb|EOY00125.1| Adenine nucleotide alpha hydrolases-like superfamily protein [Theobroma cacao]	GO:0006950, GO:0016787
CP_DN102691_c0_g1	1.32749	5.25332	0.0229138	0.254685	0.228688	0		-2.25351	5.25332	0.000172763	0.00588693	0.228688	-1		0.048894	5.25332	0.933078	1	0.228688	0		2.48834	5.25332	3.9e-05	0.00136352	0.228688	1		0.225137	5.25332	0.697098	0.878692	0.228688	0		gnl|BL_ORD_ID|25054121gi|566162088|ref|XP_002303512.2| nitrate transporter family protein [Populus trichocarpa] gi|550342946|gb|EEE78491.2| nitrate transporter family protein [Populus trichocarpa]	GO:0006857, GO:0015112, GO:0016020, GO:0016021, GO:0009414, GO:0015706, GO:0006810, GO:0010167, GO:0005215, GO:0005886
CP_DN102695_c0_g1	-0.510083	3.58143	0.189801	0.663286	0.101847	0		0.687676	3.58143	0.077373	0.426966	0.101847	0		0.925108	3.58143	0.0188118	0.233677	0.101847	0		1.89759	3.58143	5.42e-06	0.000304178	0.101847	1		-1.80865	3.58143	9.85e-06	0.000264049	0.101847	-1		gnl|BL_ORD_ID|16541555gi|460369933|ref|XP_004230811.1| PREDICTED: 2-hydroxyisoflavanone dehydratase-like [Solanum lycopersicum]	GO:0008152, GO:0016787
CP_DN102704_c0_g1	0.285333	5.22268	0.319608	0.798493	0.0564499	0		-0.083605	5.22268	0.772174	0.994932	0.0564499	0		0.104461	5.22268	0.715578	0.99462	0.0564499	0		-1.08723	5.22268	0.000168994	0.00420274	0.0564499	-1		0.88772	5.22268	0.00205233	0.0179045	0.0564499	1		gnl|BL_ORD_ID|81892155gi|357480009|ref|XP_003610290.1| eukaryotic translation initiation factor iso4G [Medicago truncatula] gi|355511345|gb|AES92487.1| eukaryotic translation initiation factor iso4G [Medicago truncatula]	GO:0003743, GO:0003723, GO:0006413
CP_DN102709_c0_g1	-0.26994	5.25351	0.440789	0.869587	0.084704	0		-0.492598	5.25351	0.159625	0.617038	0.084704	0		-1.60397	5.25351	6.14e-06	0.00208947	0.084704	-1		1.2911	5.25351	0.000271942	0.00599714	0.084704	1		-0.409987	5.25351	0.247449	0.504779	0.084704	0		gnl|BL_ORD_ID|79191185gi|976906209|gb|KVH93683.1| Ribosomal protein L35 [Cynara cardunculus var. scolymus]	GO:0003735, GO:0030529, GO:0005840, GO:0006412, GO:0005622
CP_DN102715_c0_g1	0.0260345	3.90596	0.95674	1	0.109346	0		1.03904	3.90596	0.011376	0.13141	0.109346	0		-0.990466	3.90596	0.0173435	0.223713	0.109346	0		-1.1638	3.90596	0.0044311	0.0469719	0.109346	-1		2.3724	3.90596	2.06e-08	1.66e-06	0.109346	1		gnl|BL_ORD_ID|18869704gi|590721149|ref|XP_007051527.1| Myc2 bHLH protein isoform 1 [Theobroma cacao] gi|590721153|ref|XP_007051528.1| Myc2 bHLH protein isoform 1 [Theobroma cacao] gi|508703788|gb|EOX95684.1| Myc2 bHLH protein isoform 1 [Theobroma cacao] gi|508703789|gb|EOX95685.1| Myc2 bHLH protein isoform 1 [Theobroma cacao]	GO:0003700, GO:0046983, GO:0006355, GO:0009737, GO:0005634
CP_DN102715_c1_g1	-0.50825	5.75088	0.075777	0.454017	0.0566857	0		0.185638	5.75088	0.515628	0.933737	0.0566857	0		-0.0710165	5.75088	0.806485	1	0.0566857	0		-0.190357	5.75088	0.50579	0.812553	0.0566857	0		1.05654	5.75088	0.000255048	0.00356624	0.0566857	1		gnl|BL_ORD_ID|80397694gi|982900581|gb|AMB19672.1| putative A20/AN1-like zinc finger family protein 1 [Taraxacum kok-saghyz]	GO:0008270, GO:0046872
CP_DN102728_c0_g1	-0.517062	4.86591	0.0672675	0.428482	0.0542021	0		0.0478195	4.86591	0.866747	1	0.0542021	0		-0.576478	4.86591	0.0401599	0.350608	0.0542021	0		1.05058	4.86591	0.000267701	0.00593613	0.0542021	1		-0.534669	4.86591	0.0624538	0.212025	0.0542021	0		gnl|BL_ORD_ID|47620179gi|728816338|gb|KHG02124.1| putative histone-lysine N-methyltransferase ATXR3 -like protein [Gossypium arboreum]	GO:0008168, GO:0016740, GO:0032259
CP_DN102728_c0_g2	0.315695	0.453611	0.684178	0.959045	0.162735	0		-0.944026	0.453611	0.158149	0.614203	0.162735	0		-0.20088	0.453611	0.807333	1	0.162735	0		-1.10647	0.453611	0.0603898	0.270204	0.162735	0		2.40199	0.453611	4.48e-05	0.000892719	0.162735	1		no annotation
CP_DN102732_c0_g1	-1.72063	4.50354	8.74e-05	0.00929226	0.126265	-1		2.25686	4.50354	3.97e-07	4.28e-05	0.126265	1		-1.55951	4.50354	0.000349496	0.0243217	0.126265	-1		0.32668	4.50354	0.455714	0.781021	0.126265	0		-0.293866	4.50354	0.498163	0.743396	0.126265	0		gnl|BL_ORD_ID|62261072gi|703159643|ref|XP_010112301.1| Delta(24)-sterol reductase [Morus notabilis] gi|587946780|gb|EXC33104.1| Delta(24)-sterol reductase [Morus notabilis]	GO:0016614, GO:0016491, GO:0003824, GO:0050660, GO:0016020, GO:0016021, GO:0055114
CP_DN102743_c0_g1	1.26809	4.59463	0.00120894	0.0465965	0.0991732	1		-2.50651	4.59463	1.38e-09	3.52e-07	0.0991732	-1		-0.406792	4.59463	0.28716	0.826796	0.0991732	0		-1.11997	4.59463	0.00337705	0.0384593	0.0991732	-1		1.58609	4.59463	4.13e-05	0.000830848	0.0991732	1		gnl|BL_ORD_ID|32407453gi|224111540|ref|XP_002315894.1| heavy-metal-associated domain-containing family protein [Populus trichocarpa] gi|222864934|gb|EEF02065.1| heavy-metal-associated domain-containing family protein [Populus trichocarpa]	GO:0005737, GO:0046916, GO:0046872, GO:0030001, GO:0046914
CP_DN10275_c0_g1	-2.28758	2.81355	0.00357853	0.0935221	0.381209	0		2.08112	2.81355	0.00725455	0.0972158	0.381209	0		1.66416	2.81355	0.0382086	0.34198	0.381209	0		-2.28883	2.81355	0.00478557	0.0496827	0.381209	-1		-0.174537	2.81355	0.830248	0.949858	0.381209	0		no annotation
CP_DN102752_c0_g1	-0.0021345	0.721066	1	1	0.121674	0		0.462315	0.721066	0.348211	0.840854	0.121674	0		0.369751	0.721066	0.512351	0.947097	0.121674	0		0.0203702	0.721066	1	1	0.121674	0		-2.02969	0.721066	0.000573097	0.00680196	0.121674	-1		no annotation
CP_DN102757_c0_g1	-1.75308	0.669948	0.0182363	0.225747	0.329805	0		2.33005	0.669948	0.00238437	0.0453487	0.329805	1		-0.884975	0.669948	0.250173	0.790513	0.329805	0		0.000453736	0.669948	1	1	0.329805	0		-1.09154	0.669948	0.191518	0.433097	0.329805	0		no annotation
CP_DN102759_c0_g1	-1.08549	4.15484	0.0204855	0.239556	0.150101	0		2.67982	4.15484	5.8e-08	8.28e-06	0.150101	1		1.71226	4.15484	0.000459438	0.0284475	0.150101	1		0.849519	4.15484	0.0830515	0.326102	0.150101	0		-2.15968	4.15484	1.29e-05	0.000330014	0.150101	-1		no annotation
CP_DN102763_c0_g1	-2.44728	5.42307	0.000189899	0.0148404	0.269323	-1		0.459755	5.42307	0.460051	0.912354	0.269323	0		-0.777183	5.42307	0.212135	0.750239	0.269323	0		1.09859	5.42307	0.0808414	0.320657	0.269323	0		1.35399	5.42307	0.0335077	0.139188	0.269323	0		gnl|BL_ORD_ID|26940092gi|565347321|ref|XP_006340680.1| PREDICTED: beta-galactosidase 3 [Solanum tuberosum]	GO:0008152, GO:0004565, GO:0030246, GO:0004553, GO:0005975, GO:0016798, GO:0016787
CP_DN102765_c0_g1	-0.558751	3.1532	0.239214	0.724183	0.149982	0		-0.453507	3.1532	0.343295	0.837672	0.149982	0		0.235743	3.1532	0.614079	0.973946	0.149982	0		1.18886	3.1532	0.0172055	0.119769	0.149982	0		-1.5673	3.1532	0.00175619	0.0159972	0.149982	-1		gnl|BL_ORD_ID|29712611gi|592923297|gb|AHL44982.1| 4-coumarate:coenzyme A ligase 4 [Fraxinus mandshurica]	GO:0008152, GO:0003824, GO:0016874
CP_DN102766_c0_g1	-0.461977	5.61637	0.110954	0.535838	0.0585604	0		0.233397	5.61637	0.422321	0.892836	0.0585604	0		-0.229762	5.61637	0.429505	0.917612	0.0585604	0		0.259035	5.61637	0.378925	0.720154	0.0585604	0		-0.792989	5.61637	0.00688799	0.0441589	0.0585604	-1		gnl|BL_ORD_ID|48191144gi|734436581|gb|KHN48187.1| 60S ribosomal protein L24 [Glycine soja]	GO:0005840
CP_DN102775_c0_g2	-1.39066	1.86969	0.070506	0.43847	0.369724	0		0.190642	1.86969	0.804419	1	0.369724	0		0.224963	1.86969	0.763205	1	0.369724	0		2.42047	1.86969	0.00692719	0.064937	0.369724	0		-2.48587	1.86969	0.00197534	0.0174026	0.369724	-1		gnl|BL_ORD_ID|63255114gi|57014007|ref|YP_173478.1| hypothetical protein NitaMp141 [Nicotiana tabacum] gi|56806643|dbj|BAD83544.1| hypothetical protein (mitochondrion) [Nicotiana tabacum]	GO:0005739
CP_DN102776_c0_g1	0.197089	3.63489	0.641249	0.949471	0.113159	0		-1.44503	3.63489	0.000572365	0.0154618	0.113159	-1		-0.71462	3.63489	0.0791429	0.501217	0.113159	0		2.08722	3.63489	1.11e-06	8.73e-05	0.113159	1		-0.927534	3.63489	0.0259432	0.115928	0.113159	0		no annotation
CP_DN102799_c0_g1	0.857105	2.86193	0.0773276	0.458096	0.153204	0		0.703	2.86193	0.155949	0.609932	0.153204	0		0.0636954	2.86193	0.927106	1	0.153204	0		-0.0804428	2.86193	0.893951	0.989697	0.153204	0		-1.49068	2.86193	0.00225847	0.0192304	0.153204	-1		no annotation
CP_DN102812_c0_g1	1.21302	3.90966	0.0329541	0.304428	0.215428	0		-0.512631	3.90966	0.36472	0.854577	0.215428	0		0.876352	3.90966	0.122138	0.607246	0.215428	0		2.16574	3.90966	0.000204573	0.00488627	0.215428	1		-1.02591	3.90966	0.0710937	0.230964	0.215428	0		no annotation
CP_DN102817_c0_g1	-0.353685	3.01873	0.57676	0.928892	0.25369	0		-1.53071	3.01873	0.0146036	0.155081	0.25369	0		-1.87561	3.01873	0.00280674	0.0833008	0.25369	0		2.02779	3.01873	0.00137923	0.0200878	0.25369	1		0.218205	3.01873	0.73716	0.902547	0.25369	0		no annotation
CP_DN102821_c0_g1	-0.42112	5.64388	0.12513	0.565332	0.0522551	0		0.087776	5.64388	0.748834	0.990623	0.0522551	0		-0.437479	5.64388	0.109872	0.581053	0.0522551	0		1.17529	5.64388	2.79e-05	0.00104275	0.0522551	1		-0.777596	5.64388	0.00520723	0.0360299	0.0522551	-1		gnl|BL_ORD_ID|47635896gi|728834451|gb|KHG13894.1| ftsH3 [Gossypium arboreum]	GO:0000166, GO:0006508, GO:0004222, GO:0005524
CP_DN102824_c0_g1	0.316884	3.78618	0.398994	0.847029	0.0934648	0		1.23148	3.78618	0.00137089	0.0305208	0.0934648	1		0.568943	3.78618	0.142667	0.645334	0.0934648	0		-2.31441	3.78618	5.89e-09	1.42e-06	0.0934648	-1		-0.110063	3.78618	0.772004	0.920201	0.0934648	0		no annotation
CP_DN102828_c0_g1	-0.0308895	1.64393	1	1	0.35408	0		-1.47885	1.64393	0.0577359	0.360101	0.35408	0		-1.19673	1.64393	0.103788	0.568058	0.35408	0		0.615787	1.64393	0.411317	0.74532	0.35408	0		3.16451	1.64393	0.000130781	0.00207224	0.35408	1		no annotation
CP_DN102833_c0_g1	-0.0626444	3.86129	0.839615	0.997121	0.0589059	0		-0.109564	3.86129	0.720082	0.984721	0.0589059	0		-0.229985	3.86129	0.456338	0.928025	0.0589059	0		0.290743	3.86129	0.353098	0.696592	0.0589059	0		-1.379	3.86129	1.59e-05	0.000388674	0.0589059	-1		gnl|BL_ORD_ID|16540994gi|460368495|ref|XP_004230101.1| PREDICTED: PITH domain-containing protein At3g04780 [Solanum lycopersicum]	GO:0005737, GO:0015035, GO:0045454, GO:0016671, GO:0055114, GO:0034599, GO:0000103, GO:0006457
CP_DN102838_c0_g1	-0.380187	4.7846	0.539047	0.915716	0.266533	0		0.0218255	4.7846	0.973277	1	0.266533	0		1.7045	4.7846	0.00757198	0.141853	0.266533	0		0.728517	4.7846	0.245075	0.58618	0.266533	0		-2.12677	4.7846	0.000951965	0.0100291	0.266533	-1		no annotation
CP_DN10284_c0_g1	-0.301069	7.01582	0.389588	0.842493	0.0867368	0		-0.276619	7.01582	0.429705	0.897001	0.0867368	0		-1.27557	7.01582	0.000319749	0.0229119	0.0867368	-1		1.69084	7.01582	2.49e-06	0.000166349	0.0867368	1		-0.795054	7.01582	0.0240698	0.109999	0.0867368	0		gnl|BL_ORD_ID|47149849gi|723655820|ref|XP_010316007.1| PREDICTED: probable plastid-lipid-associated protein 12, chloroplastic [Solanum lycopersicum]	GO:0009507, GO:0016020, GO:0009535, GO:0009534, GO:0009941
CP_DN10284_c0_g2	2.24263	3.44689	0.00131981	0.0494121	0.300275	1		-2.58902	3.44689	0.000299111	0.00928399	0.300275	-1		0.84392	3.44689	0.2056	0.740381	0.300275	0		1.09045	3.44689	0.104051	0.371579	0.300275	0		0.84132	3.44689	0.207513	0.454399	0.300275	0		gnl|BL_ORD_ID|47149849gi|723655820|ref|XP_010316007.1| PREDICTED: probable plastid-lipid-associated protein 12, chloroplastic [Solanum lycopersicum]	GO:0009507, GO:0016020, GO:0009535, GO:0009534, GO:0009941
CP_DN102848_c0_g1	-0.0949815	3.88145	0.769802	0.981934	0.0661921	0		-0.375412	3.88145	0.238791	0.735184	0.0661921	0		-0.435896	3.88145	0.165807	0.684896	0.0661921	0		1.00048	3.88145	0.00172241	0.0236302	0.0661921	1		0.251796	3.88145	0.434829	0.692158	0.0661921	0		gnl|BL_ORD_ID|62222332gi|703073231|ref|XP_010089492.1| Putative zinc metalloprotease [Morus notabilis] gi|587847523|gb|EXB37885.1| Putative zinc metalloprotease [Morus notabilis]	GO:0008233, GO:0016020, GO:0006508, GO:0016021, GO:0008237, GO:0004222
CP_DN102856_c0_g1	-0.588823	3.41333	0.108119	0.529472	0.0838034	0		-1.08913	3.41333	0.00251237	0.0470838	0.0838034	-1		-0.492512	3.41333	0.166527	0.685651	0.0838034	0		0.943279	3.41333	0.00903174	0.0776704	0.0838034	0		1.04078	3.41333	0.00509984	0.0354086	0.0838034	1		gnl|BL_ORD_ID|1724326gi|359494307|ref|XP_003634757.1| PREDICTED: procyclic form-specific polypeptide B1-alpha [Vitis vinifera]	GO:0016020, GO:0016021
CP_DN102864_c0_g1	-0.0914249	3.94748	0.775356	0.982417	0.063531	0		-0.390786	3.94748	0.21708	0.703914	0.063531	0		-1.04768	3.94748	0.000744684	0.0390079	0.063531	-1		0.257537	3.94748	0.410068	0.744383	0.063531	0		0.598879	3.94748	0.0566633	0.198816	0.063531	0		no annotation
CP_DN102873_c0_g1	0.20759	5.1345	0.502653	0.898517	0.0660781	0		0.328065	5.1345	0.28968	0.790149	0.0660781	0		0.491465	5.1345	0.113612	0.589622	0.0660781	0		0.0667757	5.1345	0.839317	0.970124	0.0660781	0		-1.30785	5.1345	3.75e-05	0.000770814	0.0660781	-1		gnl|BL_ORD_ID|23333103gi|398363579|gb|AFO84084.1| hexokinase [Actinidia deliciosa]	GO:0005536, GO:0000166, GO:0001678, GO:0016310, GO:0016740, GO:0016773, GO:0016301, GO:0006096, GO:0004396, GO:0005524, GO:0005623, GO:0005975, GO:0046835
CP_DN102880_c0_g1	2.18451	3.52934	0.00263786	0.0774928	0.293408	0		-2.5026	3.52934	0.000481219	0.0134322	0.293408	-1		-0.2681	3.52934	0.690512	0.990026	0.293408	0		2.4273	3.52934	0.000471681	0.00908755	0.293408	1		4.75274	3.52934	9.32e-10	1.25e-07	0.293408	1		gnl|BL_ORD_ID|16554113gi|460405589|ref|XP_004248258.1| PREDICTED: early nodulin-like protein 2 [Solanum lycopersicum]	GO:0016020, GO:0009055, GO:0016021, GO:0046658
CP_DN102888_c0_g1	-0.301814	4.95375	0.362185	0.826345	0.0756555	0		-0.0256337	4.95375	0.942042	1	0.0756555	0		-1.08184	4.95375	0.00113861	0.0499006	0.0756555	-1		1.2385	4.95375	0.000231281	0.00535471	0.0756555	1		-0.0745965	4.95375	0.829623	0.949376	0.0756555	0		gnl|BL_ORD_ID|16540549gi|460367362|ref|XP_004229543.1| PREDICTED: RNA polymerase sigma factor sigB [Solanum lycopersicum]	GO:2001141, GO:0003677, GO:0016987, GO:0003700, GO:0071482, GO:0009507, GO:0006352, GO:0001053, GO:0006355, GO:0006399, GO:0009658
CP_DN102893_c0_g1	0.31931	5.40024	0.424723	0.862567	0.104062	0		-3.29234	5.40024	1.26e-14	1.17e-11	0.104062	-1		-0.844047	5.40024	0.0293171	0.296995	0.104062	0		-0.537433	5.40024	0.162805	0.475834	0.104062	0		4.04376	5.40024	1.65e-20	3.32e-17	0.104062	1		no annotation
CP_DN102894_c0_g2	-0.205182	2.71765	0.665652	0.955265	0.135611	0		-0.539878	2.71765	0.239957	0.736367	0.135611	0		0.00039611	2.71765	1	1	0.135611	0		0.614776	2.71765	0.185741	0.511464	0.135611	0		1.31611	2.71765	0.00521764	0.0360812	0.135611	1		gnl|BL_ORD_ID|47639519gi|728838355|gb|KHG17798.1| Glucose-6-phosphate 1-dehydrogenase-2C chloroplastic [Gossypium arboreum]	GO:0006098, GO:0016491, GO:0050661, GO:0055114, GO:0004345, GO:0005975, GO:0006006
CP_DN102903_c0_g1	-0.0661642	1.06098	1	1	0.167892	0		-2.23552	1.06098	0.000231899	0.00751664	0.167892	-1		-0.762016	1.06098	0.161779	0.679682	0.167892	0		0.410482	1.06098	0.456618	0.78169	0.167892	0		3.46899	1.06098	3.12e-08	2.34e-06	0.167892	1		no annotation
CP_DN102918_c0_g1	-0.260096	5.89919	0.402253	0.849018	0.0673632	0		-0.059393	5.89919	0.851587	1	0.0673632	0		-1.38009	5.89919	1.12e-05	0.00257597	0.0673632	-1		0.762433	5.89919	0.0144217	0.107076	0.0673632	0		-0.158706	5.89919	0.608858	0.823911	0.0673632	0		gnl|BL_ORD_ID|16543057gi|460374193|ref|XP_004232896.1| PREDICTED: 30S ribosomal protein S5, chloroplastic [Solanum lycopersicum]	GO:0003723, GO:0003735, GO:0009507, GO:0030529, GO:0016020, GO:0015935, GO:0009570, GO:0022627, GO:0009579, GO:0009535, GO:0009534, GO:0005763, GO:0005840, GO:0005634, GO:0006412
CP_DN102944_c0_g1	-0.886438	1.50649	0.0660306	0.425202	0.137965	0		0.498818	1.50649	0.299486	0.800088	0.137965	0		0.328454	1.50649	0.512343	0.947097	0.137965	0		0.325352	1.50649	0.587111	0.856391	0.137965	0		-1.68693	1.50649	0.00333029	0.0256522	0.137965	-1		no annotation
CP_DN102954_c1_g1	-0.133339	1.74224	0.820195	0.990877	0.197254	0		0.64049	1.74224	0.261358	0.761965	0.197254	0		-1.7461	1.74224	0.00248592	0.0769565	0.197254	0		-0.0615485	1.74224	0.929429	1	0.197254	0		2.02869	1.74224	0.000537166	0.00643934	0.197254	1		gnl|BL_ORD_ID|994066gi|66816781|gb|AAY56754.1| DELLA protein [Malus domestica]	GO:0006351, GO:0006355
CP_DN102955_c0_g1	-0.116239	7.92776	0.74796	0.977493	0.0929455	0		-0.398322	7.92776	0.271032	0.771968	0.0929455	0		-1.0873	7.92776	0.00289991	0.0851473	0.0929455	0		1.72995	7.92776	3.17e-06	0.000203197	0.0929455	1		0.259375	7.92776	0.473859	0.723903	0.0929455	0		gnl|BL_ORD_ID|18910151gi|590626142|ref|XP_007026083.1| ATPase, F1 complex, gamma subunit protein [Theobroma cacao] gi|508781449|gb|EOY28705.1| ATPase, F1 complex, gamma subunit protein [Theobroma cacao]	GO:0045261, GO:0046961, GO:0046933, GO:0015986
CP_DN102966_c0_g1	-1.01335	3.35198	0.0194285	0.233843	0.122354	0		0.430257	3.35198	0.314989	0.814908	0.122354	0		-1.47871	3.35198	0.000643807	0.0354946	0.122354	-1		0.61913	3.35198	0.146313	0.449056	0.122354	0		0.478624	3.35198	0.281746	0.545133	0.122354	0		gnl|BL_ORD_ID|77840091gi|971536939|ref|XP_015167738.1| PREDICTED: pentatricopeptide repeat-containing protein At4g01030, mitochondrial [Solanum tuberosum]	GO:0008270
CP_DN102971_c0_g1	0.188388	3.61895	0.59124	0.934498	0.0839347	0		0.482052	3.61895	0.176357	0.645251	0.0839347	0		0.0392447	3.61895	0.903614	1	0.0839347	0		-0.686134	3.61895	0.061793	0.273739	0.0839347	0		-1.12237	3.61895	0.00201296	0.0176503	0.0839347	-1		gnl|BL_ORD_ID|5345871gi|301015478|gb|ADK47520.1| microsomal oleic acid desaturase [Wrightia tinctoria]	GO:0016717, GO:0006629, GO:0016020, GO:0016021, GO:0055114
CP_DN102973_c0_g1	2.0115	1.60463	0.0160416	0.210449	0.405672	0		-1.85018	1.60463	0.0254971	0.219034	0.405672	0		2.26396	1.60463	0.00782252	0.144418	0.405672	0		0.00161792	1.60463	1	1	0.405672	0		-2.49552	1.60463	0.00285453	0.0228325	0.405672	-1		gnl|BL_ORD_ID|47985314gi|731423304|ref|XP_010662436.1| PREDICTED: LRR receptor-like serine/threonine-protein kinase GSO2 isoform X1 [Vitis vinifera]	GO:0016020, GO:0016021
CP_DN102978_c0_g1	0.449785	1.62957	0.569191	0.925764	0.234086	0		-2.79814	1.62957	1.75e-05	0.000954578	0.234086	-1		-1.20373	1.62957	0.0441444	0.369881	0.234086	0		3.20628	1.62957	1.77e-06	0.000127297	0.234086	1		1.34578	1.62957	0.0372549	0.149341	0.234086	0		no annotation
CP_DN103001_c1_g1	-0.137021	5.00153	0.687699	0.959886	0.080071	0		0.0874785	5.00153	0.797617	1	0.080071	0		-1.13461	5.00153	0.000904383	0.0431602	0.080071	-1		1.34771	5.00153	0.000104403	0.00288458	0.080071	1		-0.423259	5.00153	0.224379	0.475284	0.080071	0		gnl|BL_ORD_ID|47627903gi|728825756|gb|KHG06393.1| Glutamate-1-semialdehyde 2,1-aminomutase 2, chloroplastic -like protein [Gossypium arboreum]	GO:0030170, GO:0003824, GO:0042286, GO:0008483, GO:0033014
CP_DN103007_c0_g2	-1.4332	1.99868	0.270044	0.754924	1.02517	0		0.531488	1.99868	0.67197	0.974394	1.02517	0		-0.453491	1.99868	0.718129	0.99462	1.02517	0		8.889	1.99868	2.69e-05	0.00101465	1.02517	1		-0.726496	1.99868	0.601121	0.819782	1.02517	0		gnl|BL_ORD_ID|18872094gi|590686779|ref|XP_007042479.1| Cystathionine beta-synthase family protein [Theobroma cacao] gi|508706414|gb|EOX98310.1| Cystathionine beta-synthase family protein [Theobroma cacao]	GO:0009570, GO:0009507, GO:0045454
CP_DN103027_c0_g1	-0.164363	1.20604	0.786422	0.985679	0.141979	0		-1.23502	1.20604	0.01556	0.161401	0.141979	0		-0.753182	1.20604	0.124493	0.612223	0.141979	0		1.55	1.20604	0.00284852	0.034379	0.141979	1		0.709694	1.20604	0.161283	0.391737	0.141979	0		gnl|BL_ORD_ID|77105366gi|350534776|ref|NP_001234159.1| pollen-specific kinase partner protein [Solanum lycopersicum] gi|57869094|gb|AAW57535.1| pollen-specific kinase partner protein [Solanum lycopersicum]	GO:0005089, GO:0016310, GO:0016301, GO:0043547
CP_DN103028_c0_g1	0.637108	4.15849	0.0451596	0.357311	0.0678838	0		0.382658	4.15849	0.234521	0.729266	0.0678838	0		0.855825	4.15849	0.0082769	0.149269	0.0678838	0		1.06116	4.15849	0.00132926	0.0195448	0.0678838	1		-1.10292	4.15849	0.000759705	0.0084269	0.0678838	-1		gnl|BL_ORD_ID|26950484gi|565377270|ref|XP_006355109.1| PREDICTED: E3 ubiquitin-protein ligase RING1-like [Solanum tuberosum]	GO:0008270, GO:0046872
CP_DN103032_c0_g1	-0.5193	4.27758	0.11189	0.537686	0.0722935	0		1.05327	4.27758	0.00146342	0.0320096	0.0722935	1		0.193269	4.27758	0.558271	0.958505	0.0722935	0		-0.232915	4.27758	0.483072	0.797336	0.0722935	0		-0.0760123	4.27758	0.82876	0.948838	0.0722935	0		no annotation
CP_DN103033_c0_g1	-0.388366	4.1946	0.186385	0.659076	0.0572516	0		-0.136719	4.1946	0.643416	0.9712	0.0572516	0		-0.0398103	4.1946	0.902347	1	0.0572516	0		0.858533	4.1946	0.00427305	0.045718	0.0572516	1		-1.10489	4.1946	0.000237476	0.00335355	0.0572516	-1		gnl|BL_ORD_ID|26954420gi|565390063|ref|XP_006360766.1| PREDICTED: proteasome subunit beta type-2-B [Solanum tuberosum]	GO:0005839, GO:0004298, GO:0051603
CP_DN103034_c0_g1	-1.40275	3.37591	0.275994	0.759693	0.900736	0		1.86857	3.37591	0.131389	0.56255	0.900736	0		-6.24359	3.37591	1.73e-05	0.00347522	0.900736	-1		-1.54475	3.37591	0.195694	0.525203	0.900736	0		4.1715	3.37591	0.0017785	0.0161455	0.900736	1		gnl|BL_ORD_ID|48229886gi|734336069|gb|KHN08148.1| Putative lipid-binding protein [Glycine soja] gi|947113444|gb|KRH61746.1| hypothetical protein GLYMA_04G065600 [Glycine max]	GO:0016779, GO:0003899, GO:0032774, GO:0016740
CP_DN103039_c0_g1	0.221403	2.09258	0.860975	1	0.988281	0		4.65794	2.09258	0.00127422	0.0288649	0.988281	1		-0.927135	2.09258	0.454222	0.927488	0.988281	0		-0.176859	2.09258	0.920345	0.999705	0.988281	0		-0.950066	2.09258	0.535158	0.773184	0.988281	0		gnl|BL_ORD_ID|62256872gi|703152173|ref|XP_010110313.1| Gibberellin 3-beta-dioxygenase 4 [Morus notabilis] gi|587939161|gb|EXC25833.1| Gibberellin 3-beta-dioxygenase 4 [Morus notabilis]	GO:0005506, GO:0051213, GO:0016491, GO:0046872, GO:0055114
CP_DN103043_c0_g1	-0.739626	1.64208	0.121035	0.554968	0.142329	0		2.1841	1.64208	1.67e-05	0.000917132	0.142329	1		0.097724	1.64208	0.844099	1	0.142329	0		-0.896307	1.64208	0.107701	0.378677	0.142329	0		-1.31957	1.64208	0.0138012	0.072974	0.142329	0		gnl|BL_ORD_ID|32429455gi|255576768|ref|XP_002529271.1| PREDICTED: single-stranded DNA-binding protein, mitochondrial [Ricinus communis] gi|223531260|gb|EEF33103.1| Single-stranded DNA-binding protein, mitochondrial precursor, putative [Ricinus communis]	GO:0003677, GO:0006260, GO:0003697
CP_DN103044_c0_g1	-1.21559	3.36267	0.00220716	0.0697589	0.105417	0		2.49072	3.36267	2.42e-09	5.42e-07	0.105417	1		-0.161334	3.36267	0.674564	0.985259	0.105417	0		-0.0059747	3.36267	1	1	0.105417	0		-0.786383	3.36267	0.0594701	0.205448	0.105417	0		no annotation
CP_DN103055_c0_g2	0.466867	3.0756	0.268447	0.753248	0.113096	0		-0.0348257	3.0756	0.943242	1	0.113096	0		0.21836	3.0756	0.623263	0.974947	0.113096	0		-0.990327	3.0756	0.0188404	0.127226	0.113096	0		1.46529	3.0756	0.000572942	0.00680196	0.113096	1		no annotation
CP_DN103056_c0_g1	0.143558	1.63655	0.766483	0.981646	0.125605	0		0.517751	1.63655	0.267698	0.769659	0.125605	0		-0.0853235	1.63655	0.879443	1	0.125605	0		-1.20491	1.63655	0.0106632	0.087227	0.125605	0		1.29012	1.63655	0.00553005	0.0375957	0.125605	1		gnl|BL_ORD_ID|26947446gi|565368472|ref|XP_006350869.1| PREDICTED: UDP-glycosyltransferase 87A1-like [Solanum tuberosum]	GO:0008152, GO:0016758
CP_DN103063_c0_g1	0.593035	5.02665	0.123809	0.562511	0.102413	0		1.04499	5.02665	0.00728026	0.0973982	0.102413	0		0.254957	5.02665	0.514542	0.947907	0.102413	0		-0.500062	5.02665	0.197449	0.526909	0.102413	0		1.15553	5.02665	0.00282989	0.0226729	0.102413	1		gnl|BL_ORD_ID|493635gi|55585713|gb|AAV54033.1| ethylene-responsive element binding protein 5 [Nicotiana tabacum]	GO:0003677, GO:0003700, GO:0006351, GO:0006355, GO:0005634
CP_DN103067_c0_g1	-0.132003	4.02523	0.690197	0.96053	0.0707841	0		-0.0879172	4.02523	0.791685	0.999237	0.0707841	0		-0.538795	4.02523	0.0951649	0.545229	0.0707841	0		1.01451	4.02523	0.00251821	0.0314262	0.0707841	1		-1.21124	4.02523	0.000406391	0.00517046	0.0707841	-1		gnl|BL_ORD_ID|62254321gi|703144930|ref|XP_010108405.1| Serine hydroxymethyltransferase [Morus notabilis] gi|587932345|gb|EXC19409.1| Serine hydroxymethyltransferase [Morus notabilis]	GO:0030170, GO:0003824, GO:0004372, GO:0035999, GO:0006730, GO:0006563, GO:0016740, GO:0008168, GO:0032259, GO:0006544
CP_DN103070_c0_g1	0.496025	2.87795	0.179601	0.651105	0.0837569	0		-0.380542	2.87795	0.300878	0.801601	0.0837569	0		0.201009	2.87795	0.592012	0.968853	0.0837569	0		0.714458	2.87795	0.0553643	0.257153	0.0837569	0		-1.02591	2.87795	0.00768637	0.0474875	0.0837569	-1		gnl|BL_ORD_ID|26955071gi|565392051|ref|XP_006361722.1| PREDICTED: protein OVEREXPRESSOR OF CATIONIC PEROXIDASE 3 [Solanum tuberosum]	GO:0003677, GO:0005634
CP_DN103074_c0_g2	0.505692	1.47839	0.274407	0.758776	0.114693	0		0.524741	1.47839	0.279262	0.779871	0.114693	0		-0.0668527	1.47839	0.918308	1	0.114693	0		-1.45991	1.47839	0.00223126	0.0289368	0.114693	-1		0.189022	1.47839	0.69652	0.878296	0.114693	0		no annotation
CP_DN103082_c0_g1	-0.659609	2.79647	0.10682	0.52826	0.104978	0		0.500788	2.79647	0.223182	0.712035	0.104978	0		-0.0558324	2.79647	0.925461	1	0.104978	0		-0.736252	2.79647	0.0742277	0.305757	0.104978	0		1.11076	2.79647	0.00750133	0.0466861	0.104978	1		no annotation
CP_DN103103_c0_g2	-0.635698	-0.0128932	0.522389	0.906615	0.544175	0		-0.426156	-0.0128932	0.691003	0.977822	0.544175	0		-0.409849	-0.0128932	0.665197	0.98459	0.544175	0		2.01621	-0.0128932	0.0756113	0.308736	0.544175	0		-3.92229	-0.0128932	0.00277783	0.0223943	0.544175	-1		no annotation
CP_DN103119_c0_g1	-0.00894282	2.58388	1	1	0.100513	0		-0.203622	2.58388	0.612312	0.963723	0.100513	0		-0.256058	2.58388	0.516352	0.948243	0.100513	0		1.53168	2.58388	0.000373155	0.00756586	0.100513	1		-1.31302	2.58388	0.00250766	0.0207238	0.100513	-1		no annotation
CP_DN103132_c0_g1	0.522459	6.54566	0.0988654	0.512398	0.0701377	0		-0.582609	6.54566	0.0657786	0.390183	0.0701377	0		0.0378782	6.54566	0.906326	1	0.0701377	0		1.21854	6.54566	0.000139606	0.00362107	0.0701377	1		-0.213581	6.54566	0.498982	0.744154	0.0701377	0		no annotation
CP_DN103137_c0_g1	-0.396158	2.15793	0.436838	0.867998	0.157762	0		-0.0581718	2.15793	0.913357	1	0.157762	0		0.191728	2.15793	0.704303	0.992939	0.157762	0		3.48904	2.15793	4.25e-09	1.08e-06	0.157762	1		-1.44393	2.15793	0.0142842	0.0748067	0.157762	0		gnl|BL_ORD_ID|31421144gi|194067757|dbj|BAG55006.1| adenylate isopentenyltransferase [Ipomoea nil]	GO:0008033, GO:0016740
CP_DN103140_c0_g1	-1.47855	-0.664748	0.333612	0.806495	1.12992	0		-4.94732	-0.664748	0.0430918	0.303111	1.12992	0		0	-0.664748	1	1	1.12992	0		0.269379	-0.664748	0.900116	0.991744	1.12992	0		7.72885	-0.664748	0.000452284	0.00562804	1.12992	1		no annotation
CP_DN103140_c0_g3	-0.00184054	3.07133	1	1	0.104258	0		-1.23881	3.07133	0.00293972	0.0524655	0.104258	0		-0.36444	3.07133	0.36532	0.881107	0.104258	0		-0.76436	3.07133	0.0583483	0.265098	0.104258	0		2.2206	3.07133	1.04e-07	6.25e-06	0.104258	1		no annotation
CP_DN103151_c0_g1	0.960865	0.911675	0.185662	0.657775	0.273175	0		0.321055	0.911675	0.665586	0.974394	0.273175	0		0.483518	0.911675	0.521238	0.949898	0.273175	0		0.00282523	0.911675	1	1	0.273175	0		2.12458	0.911675	0.00293292	0.0232363	0.273175	1		no annotation
CP_DN10316_c0_g1	-1.61891	1.6091	0.0426587	0.34721	0.405665	0		0.692777	1.6091	0.382905	0.867147	0.405665	0		-0.757399	1.6091	0.358509	0.875648	0.405665	0		-3.56699	1.6091	5.61e-05	0.00179588	0.405665	-1		2.05507	1.6091	0.0131529	0.0706831	0.405665	0		gnl|BL_ORD_ID|18911426gi|590574805|ref|XP_007012509.1| Plant invertase/pectin methylesterase inhibitor superfamily [Theobroma cacao] gi|508782872|gb|EOY30128.1| Plant invertase/pectin methylesterase inhibitor superfamily [Theobroma cacao]	GO:0004857, GO:0005618, GO:0043086, GO:0045330, GO:0030599, GO:0045490, GO:0042545, GO:0016787
CP_DN10316_c0_g2	-2.70696	4.49156	0.000564924	0.028841	0.37532	-1		-0.298637	4.49156	0.687117	0.977006	0.37532	0		0.327388	4.49156	0.658724	0.982707	0.37532	0		-3.37114	4.49156	2.94e-05	0.00107825	0.37532	-1		3.48018	4.49156	1.88e-05	0.000443411	0.37532	1		gnl|BL_ORD_ID|18911426gi|590574805|ref|XP_007012509.1| Plant invertase/pectin methylesterase inhibitor superfamily [Theobroma cacao] gi|508782872|gb|EOY30128.1| Plant invertase/pectin methylesterase inhibitor superfamily [Theobroma cacao]	GO:0004857, GO:0005618, GO:0043086, GO:0045330, GO:0030599, GO:0045490, GO:0042545, GO:0016787
CP_DN103160_c0_g1	0.0534238	5.59529	0.861561	1	0.0620603	0		0.119184	5.59529	0.691946	0.977998	0.0620603	0		0.419978	5.59529	0.16269	0.680992	0.0620603	0		-1.98355	5.59529	1.3e-10	6.38e-08	0.0620603	-1		1.43289	5.59529	2.45e-06	8.6e-05	0.0620603	1		no annotation
CP_DN103162_c0_g1	-0.413919	2.96791	0.353705	0.821686	0.127186	0		-0.912353	2.96791	0.0411454	0.295582	0.127186	0		-0.992074	2.96791	0.025055	0.27229	0.127186	0		0.202062	2.96791	0.644073	0.887113	0.127186	0		2.43011	2.96791	1.62e-07	9.14e-06	0.127186	1		no annotation
CP_DN103174_c0_g3	-0.70419	3.61151	0.0257996	0.271227	0.0651048	0		0.171507	3.61151	0.584599	0.958378	0.0651048	0		-0.23458	3.61151	0.452784	0.926909	0.0651048	0		0.927943	3.61151	0.00441836	0.0469193	0.0651048	1		-0.365635	3.61151	0.272054	0.534329	0.0651048	0		gnl|BL_ORD_ID|16542192gi|460372000|ref|XP_004231822.1| PREDICTED: very-long-chain 3-oxoacyl-CoA reductase 1 [Solanum lycopersicum]	GO:0016020, GO:0016021
CP_DN103180_c0_g1	-0.251948	4.27577	0.421208	0.859937	0.0655451	0		-0.0683351	4.27577	0.831863	1	0.0655451	0		-0.71964	4.27577	0.020478	0.245306	0.0655451	0		1.60402	4.27577	5.52e-07	5.05e-05	0.0655451	1		-0.92054	4.27577	0.00376004	0.0281146	0.0655451	-1		gnl|BL_ORD_ID|47642255gi|728841343|gb|KHG20786.1| Tetraspanin-31-B [Gossypium arboreum]	GO:0016020, GO:0016021
CP_DN103186_c0_g1	-1.4189	5.45781	0.12107	0.554974	0.547885	0		1.75102	5.45781	0.0570876	0.357826	0.547885	0		-2.53776	5.45781	0.00714394	0.137762	0.547885	0		-1.74087	5.45781	0.0583613	0.265107	0.547885	0		3.65459	5.45781	0.000231404	0.00329283	0.547885	1		no annotation
CP_DN103223_c0_g1	-0.314631	3.26154	0.422368	0.860995	0.0974242	0		0.400236	3.26154	0.302986	0.803747	0.0974242	0		0.10119	3.26154	0.782587	1	0.0974242	0		0.367205	3.26154	0.359906	0.703498	0.0974242	0		-1.23168	3.26154	0.00219106	0.0188129	0.0974242	-1		gnl|BL_ORD_ID|77453667gi|568214288|ref|NP_001275181.1| Erwinia induced protein 2 [Solanum tuberosum] gi|28207685|gb|AAO32066.1| Erwinia induced protein 2 [Solanum tuberosum]	GO:0016020, GO:0016021, GO:0005783, GO:0006886
CP_DN103227_c0_g1	-0.204393	0.762996	0.784995	0.985063	0.240806	0		-0.435931	0.762996	0.494546	0.928522	0.240806	0		0.27045	0.762996	0.668342	0.985045	0.240806	0		3.31516	0.762996	4.26e-05	0.00145542	0.240806	1		-0.97143	0.762996	0.171819	0.406454	0.240806	0		no annotation
CP_DN10323_c0_g1	-0.432891	1.88565	0.357486	0.824946	0.131545	0		-0.404171	1.88565	0.392891	0.874438	0.131545	0		0.547227	1.88565	0.256514	0.795245	0.131545	0		1.45017	1.88565	0.00346872	0.0392514	0.131545	1		-1.06753	1.88565	0.0302312	0.129552	0.131545	0		gnl|BL_ORD_ID|26938666gi|565343039|ref|XP_006338647.1| PREDICTED: cystinosin homolog [Solanum tuberosum]	GO:0016020, GO:0016021
CP_DN103262_c0_g1	-0.965385	2.68625	0.197872	0.674127	0.376278	0		1.50492	2.68625	0.0492062	0.327878	0.376278	0		1.19922	2.68625	0.112427	0.586391	0.376278	0		3.30208	2.68625	0.00033213	0.00691469	0.376278	1		-4.3173	2.68625	8.16e-07	3.45e-05	0.376278	-1		no annotation
CP_DN103268_c0_g3	-1.2079	1.6293	0.0570504	0.39828	0.228982	0		0.0284928	1.6293	0.960717	1	0.228982	0		-2.07223	1.6293	0.000776293	0.0397579	0.228982	-1		0.232625	1.6293	0.707719	0.916607	0.228982	0		1.76099	1.6293	0.00560622	0.0379905	0.228982	1		no annotation
CP_DN103273_c0_g1	-0.287641	3.46188	0.378441	0.836589	0.0707528	0		0.124592	3.46188	0.723988	0.985234	0.0707528	0		0.094017	3.46188	0.775889	1	0.0707528	0		-1.72013	3.46188	4.75e-07	4.5e-05	0.0707528	-1		0.144387	3.46188	0.671694	0.863862	0.0707528	0		gnl|BL_ORD_ID|47158884gi|723733408|ref|XP_010326935.1| PREDICTED: transcription factor bHLH128 isoform X2 [Solanum lycopersicum]	GO:0001046, GO:0046983, GO:0006366, GO:0001228, GO:0005634, GO:0045944
CP_DN10328_c0_g1	0.0844984	0.316735	0.891057	1	0.195423	0		0.0422274	0.316735	1	1	0.195423	0		0.381653	0.316735	0.568374	0.963976	0.195423	0		1.09384	0.316735	0.107678	0.378677	0.195423	0		-2.43624	0.316735	0.00100794	0.0104687	0.195423	-1		no annotation
CP_DN103290_c0_g1	0.14679	2.64714	0.825821	0.992679	0.245414	0		-0.269843	2.64714	0.699899	0.979812	0.245414	0		-0.530848	2.64714	0.398429	0.902806	0.245414	0		-1.17562	2.64714	0.0571351	0.262101	0.245414	0		2.41893	2.64714	0.000173691	0.00261653	0.245414	1		no annotation
CP_DN103299_c0_g1	-0.610083	5.70383	0.440801	0.869587	0.425846	0		0.223515	5.70383	0.776031	0.995799	0.425846	0		1.51483	5.70383	0.0589002	0.432721	0.425846	0		2.59248	5.70383	0.00191637	0.0257377	0.425846	1		-0.156503	5.70383	0.843736	0.956596	0.425846	0		no annotation
CP_DN103307_c0_g1	0.0266939	4.70931	0.931964	1	0.0566055	0		0.23282	4.70931	0.425664	0.894967	0.0566055	0		0.210023	4.70931	0.472366	0.93472	0.0566055	0		-1.28547	4.70931	1.35e-05	0.00059532	0.0566055	-1		0.727172	4.70931	0.0124002	0.0678386	0.0566055	0		gnl|BL_ORD_ID|32399760gi|224065689|ref|XP_002301922.1| small nuclear ribonucleoprotein D3 [Populus trichocarpa] gi|743875256|ref|XP_011034882.1| PREDICTED: small nuclear ribonucleoprotein Sm D3-like [Populus euphratica] gi|222843648|gb|EEE81195.1| small nuclear ribonucleoprotein D3 [Populus trichocarpa]	GO:0034719, GO:0071010, GO:0000387, GO:0071011, GO:0000243, GO:0003723, GO:0030529, GO:0019013, GO:0071013, GO:0097526, GO:0034715, GO:0006396, GO:0005682, GO:0005685, GO:0005687, GO:0005686, GO:0005689, GO:0000245
CP_DN103308_c0_g1	0.511609	1.07974	0.408035	0.852395	0.158423	0		-0.876186	1.07974	0.112929	0.522717	0.158423	0		-0.510073	1.07974	0.328648	0.858681	0.158423	0		1.6162	1.07974	0.00389974	0.0427273	0.158423	1		0.780622	1.07974	0.168149	0.401382	0.158423	0		no annotation
CP_DN103315_c0_g1	1.0622	0.147762	0.195508	0.671952	0.171462	0		-1.98448	0.147762	0.00486615	0.0743845	0.171462	0		-0.595997	0.147762	0.334194	0.861191	0.171462	0		-0.303441	0.147762	0.654276	0.89112	0.171462	0		2.87386	0.147762	5.84e-06	0.000172576	0.171462	1		no annotation
CP_DN103327_c0_g1	-0.623622	4.69412	0.0645114	0.420502	0.0767656	0		-0.705316	4.69412	0.0364077	0.273545	0.0767656	0		-0.174505	4.69412	0.599116	0.970003	0.0767656	0		1.08863	4.69412	0.00132767	0.0195448	0.0767656	1		1.01076	4.69412	0.00295867	0.0234172	0.0767656	1		no annotation
CP_DN103333_c0_g1	-0.335905	3.19226	0.336285	0.80825	0.0798002	0		0.908395	3.19226	0.00991231	0.119621	0.0798002	0		0.0285994	3.19226	0.949373	1	0.0798002	0		0.332704	3.19226	0.358931	0.702559	0.0798002	0		-1.23687	3.19226	0.000711389	0.00800868	0.0798002	-1		no annotation
CP_DN10334_c0_g1	1.98771	2.30349	0.00158825	0.0564242	0.197913	0		-3.8209	2.30349	6.51e-09	1.3e-06	0.197913	-1		-1.46128	2.30349	0.00881072	0.154287	0.197913	0		0.817437	2.30349	0.14638	0.449204	0.197913	0		-0.21678	2.30349	0.699708	0.880303	0.197913	0		gnl|BL_ORD_ID|35674864gi|641807384|gb|KDO36306.1| hypothetical protein CISIN_1g014530mg [Citrus sinensis]	GO:0016020, GO:0016021
CP_DN103342_c0_g1	-0.501685	4.49724	0.2625	0.747316	0.127079	0		-0.874774	4.49724	0.0449137	0.311254	0.127079	0		-0.141364	4.49724	0.750678	1	0.127079	0		1.07352	4.49724	0.0142134	0.10613	0.127079	0		3.42156	4.49724	5.79e-13	2.25e-10	0.127079	1		gnl|BL_ORD_ID|47985064gi|731424802|ref|XP_010663020.1| PREDICTED: heat shock protein 101 isoform X1 [Vitis vinifera]	GO:0000166, GO:0019538, GO:0005524
CP_DN103344_c0_g1	1.3898	0.14923	0.053278	0.38658	0.177128	0		-1.06266	0.14923	0.160375	0.618297	0.177128	0		-0.0588037	0.14923	0.938671	1	0.177128	0		-0.215385	0.14923	0.773108	0.94344	0.177128	0		2.06919	0.14923	0.000845792	0.00915472	0.177128	1		no annotation
CP_DN103363_c0_g1	0.0108376	1.38367	1	1	0.231723	0		-0.962592	1.38367	0.146915	0.594655	0.231723	0		-0.920611	1.38367	0.134745	0.632194	0.231723	0		-0.224155	1.38367	0.716651	0.919666	0.231723	0		1.94225	1.38367	0.00316531	0.0246806	0.231723	1		no annotation
CP_DN103402_c0_g10	-0.691852	1.4842	0.278135	0.762318	0.226886	0		0.328114	1.4842	0.594725	0.96065	0.226886	0		-0.0762082	1.4842	0.944985	1	0.226886	0		-0.69522	1.4842	0.265691	0.609901	0.226886	0		2.5079	1.4842	8.23e-05	0.00142889	0.226886	1		no annotation
CP_DN103403_c0_g2	-1.03169	3.23403	0.138796	0.591117	0.313607	0		-0.585782	3.23403	0.391919	0.873792	0.313607	0		-1.25398	3.23403	0.0665063	0.459249	0.313607	0		1.15402	3.23403	0.0933117	0.348861	0.313607	0		2.09018	3.23403	0.00338064	0.0259821	0.313607	1		gnl|BL_ORD_ID|35777gi|350537305|ref|NP_001234288.1| SBT2 protein precursor [Solanum lycopersicum] gi|1771162|emb|CAA67430.1| SBT2 [Solanum lycopersicum] gi|3687307|emb|CAA07000.1| subtilisin-like protease [Solanum lycopersicum]	GO:0008233, GO:0005618, GO:0006508, GO:0004252, GO:0016787
CP_DN103411_c0_g1	-0.811426	1.06901	0.168599	0.636913	0.150677	0		-0.315711	1.06901	0.584532	0.958332	0.150677	0		-1.12367	1.06901	0.0331316	0.318991	0.150677	0		0.369062	1.06901	0.488661	0.800719	0.150677	0		2.9597	1.06901	6.2e-07	2.82e-05	0.150677	1		no annotation
CP_DN103442_c0_g1	1.78344	0.201232	0.00126791	0.0482166	0.127936	1		-0.032007	0.201232	0.93397	1	0.127936	0		0.781609	0.201232	0.175286	0.699681	0.127936	0		0.34223	0.201232	0.584705	0.854999	0.127936	0		-0.250741	0.201232	0.723281	0.894901	0.127936	0		no annotation
CP_DN103456_c0_g1	1.70535	0.727785	0.0427788	0.347595	0.397206	0		0.887476	0.727785	0.363773	0.853434	0.397206	0		1.52141	0.727785	0.0783076	0.497443	0.397206	0		0.31257	0.727785	0.750232	0.934739	0.397206	0		2.7813	0.727785	0.00136238	0.0131648	0.397206	1		gnl|BL_ORD_ID|32427079gi|255581744|ref|XP_002531674.1| PREDICTED: ABC transporter G family member 11 [Ricinus communis] gi|223528705|gb|EEF30718.1| ATP-binding cassette transporter, putative [Ricinus communis]	GO:0000166, GO:0016020, GO:0016021, GO:0015716, GO:0015748, GO:0015416, GO:0016787, GO:0005524, GO:0016887
CP_DN103457_c0_g1	-0.54014	3.92728	0.0960067	0.507297	0.0694735	0		1.05555	3.92728	0.00124373	0.0283871	0.0694735	1		0.553189	3.92728	0.0924395	0.538567	0.0694735	0		-0.204467	3.92728	0.539091	0.831129	0.0694735	0		-0.235713	3.92728	0.490633	0.738083	0.0694735	0		gnl|BL_ORD_ID|18869312gi|590719543|ref|XP_007051084.1| Secretion-associated RAS super family 2 isoform 2 [Theobroma cacao] gi|508703345|gb|EOX95241.1| Secretion-associated RAS super family 2 isoform 2 [Theobroma cacao] gi|728837448|gb|KHG16891.1| GTP-binding SAR1A -like protein [Gossypium arboreum]	GO:0000166, GO:0005525, GO:0016192, GO:0015031, GO:0005783, GO:0005794, GO:0006810, GO:0006886, GO:0005622
CP_DN103468_c0_g1	0.312201	-0.109268	0.586989	0.933461	0.152259	0		0.852125	-0.109268	0.172834	0.63973	0.152259	0		0.382596	-0.109268	0.640625	0.979107	0.152259	0		0.547394	-0.109268	0.462081	0.785743	0.152259	0		-2.13175	-0.109268	0.00109131	0.0111084	0.152259	-1		no annotation
CP_DN103475_c0_g1	-0.108643	2.6419	0.80704	0.988318	0.113688	0		0.300599	2.6419	0.466612	0.915843	0.113688	0		0.107527	2.6419	0.82034	1	0.113688	0		0.692091	2.6419	0.119582	0.401456	0.113688	0		-1.48821	2.6419	0.000801891	0.00881387	0.113688	-1		no annotation
CP_DN103477_c0_g1	0.0772677	2.60256	0.877864	1	0.139166	0		-0.0493345	2.60256	0.940847	1	0.139166	0		0.109934	2.60256	0.83214	1	0.139166	0		0.14069	2.60256	0.77642	0.944402	0.139166	0		2.75809	2.60256	2.6e-08	2.01e-06	0.139166	1		gnl|BL_ORD_ID|79191319gi|976906380|gb|KVH93817.1| Calcium-binding EF-hand [Cynara cardunculus var. scolymus]	GO:0005509
CP_DN103508_c0_g1	0.119503	6.46306	0.824811	0.992423	0.204904	0		0.226429	6.46306	0.675065	0.974394	0.204904	0		1.8881	6.46306	0.00069976	0.0374077	0.204904	1		1.69328	6.46306	0.00227174	0.0291941	0.204904	1		-1.83105	6.46306	0.00101161	0.0104978	0.204904	-1		gnl|BL_ORD_ID|54790806gi|763796440|gb|KJB63395.1| hypothetical protein B456_010G019100 [Gossypium raimondii]	GO:0005509
CP_DN103516_c0_g1	-2.39012	2.22532	0.000115336	0.0108794	0.222628	-1		-0.0777003	2.22532	0.906493	1	0.222628	0		-1.04262	2.22532	0.0719402	0.477113	0.222628	0		1.69	2.22532	0.00602885	0.0586774	0.222628	0		-0.53413	2.22532	0.395286	0.658111	0.222628	0		no annotation
CP_DN103520_c0_g1	-1.19354	3.80273	0.000503587	0.0272808	0.0768809	-1		0.972635	3.80273	0.00429688	0.0675507	0.0768809	0		-0.474522	3.80273	0.169907	0.689913	0.0768809	0		0.205649	3.80273	0.547776	0.836685	0.0768809	0		0.928494	3.80273	0.00677304	0.0436497	0.0768809	1		gnl|BL_ORD_ID|32403628gi|224087136|ref|XP_002308081.1| hypothetical protein POPTR_0006s06880g [Populus trichocarpa] gi|222854057|gb|EEE91604.1| hypothetical protein POPTR_0006s06880g [Populus trichocarpa]	GO:0005783, GO:0016036
CP_DN103530_c0_g1	2.01964	1.54707	0.00109618	0.0433656	0.124305	1		-3.33746	1.54707	2.61e-09	5.73e-07	0.124305	-1		-0.612921	1.54707	0.181098	0.706684	0.124305	0		-0.652802	1.54707	0.144587	0.445913	0.124305	0		2.29226	1.54707	3.95e-06	0.000126067	0.124305	1		no annotation
CP_DN103538_c0_g1	-1.14946	0.700338	0.0264872	0.274512	0.159703	0		1.03789	0.700338	0.0546921	0.348747	0.159703	0		1.38133	0.700338	0.0356168	0.328736	0.159703	0		0.238568	0.700338	0.851765	0.976044	0.159703	0		-2.51894	0.700338	9.97e-05	0.00167256	0.159703	-1		no annotation
CP_DN103558_c0_g1	-0.325093	0.71104	0.785205	0.985097	0.212308	0		-1.72101	0.71104	0.0132833	0.146303	0.212308	0		-2.41782	0.71104	0.000134434	0.0139516	0.212308	-1		0.416706	0.71104	0.533443	0.828291	0.212308	0		3.45315	0.71104	2.46e-07	1.31e-05	0.212308	1		gnl|BL_ORD_ID|79193652gi|976908963|gb|KVH96156.1| Glycosyl hydrolase, five-bladed beta-propellor domain-containing protein [Cynara cardunculus var. scolymus]	GO:0016787
CP_DN103584_c0_g1	-0.540935	2.17827	0.341705	0.810286	0.19089	0		0.72952	2.17827	0.215941	0.701917	0.19089	0		-0.148651	2.17827	0.814245	1	0.19089	0		-1.80721	2.17827	0.00143277	0.0206558	0.19089	-1		1.72458	2.17827	0.00239292	0.0200779	0.19089	1		gnl|BL_ORD_ID|16554374gi|460406405|ref|XP_004248655.1| PREDICTED: probable BOI-related E3 ubiquitin-protein ligase 2 [Solanum lycopersicum]	GO:0008270, GO:0004842, GO:0005634, GO:0016567, GO:0031347
CP_DN103593_c0_g1	-0.189154	4.03616	0.520918	0.905852	0.0568106	0		0.177658	4.03616	0.543163	0.944565	0.0568106	0		-0.262533	4.03616	0.366411	0.881723	0.0568106	0		0.840375	4.03616	0.00475933	0.0494741	0.0568106	1		0.29117	4.03616	0.322378	0.586978	0.0568106	0		no annotation
CP_DN103595_c0_g1	0.682645	1.42981	0.203415	0.681007	0.150467	0		-0.825341	1.42981	0.122922	0.544258	0.150467	0		-0.347423	1.42981	0.545303	0.954658	0.150467	0		-0.847955	1.42981	0.104623	0.372574	0.150467	0		2.24619	1.42981	2.44e-05	0.000542169	0.150467	1		no annotation
CP_DN103600_c0_g1	-1.50925	1.05837	0.0109931	0.171709	0.18762	0		0.259308	1.05837	0.637335	0.970383	0.18762	0		-0.80605	1.05837	0.149893	0.660142	0.18762	0		1.82211	1.05837	0.0030742	0.0363011	0.18762	1		1.39093	1.05837	0.0411478	0.160187	0.18762	0		no annotation
CP_DN103625_c0_g1	0.402076	1.34067	0.540105	0.915894	0.153266	0		-1.93118	1.34067	0.000269908	0.00849771	0.153266	-1		-0.737414	1.34067	0.143084	0.64588	0.153266	0		-1.19953	1.34067	0.018572	0.126047	0.153266	0		2.17232	1.34067	5.2e-05	0.0010034	0.153266	1		no annotation
CP_DN103635_c0_g1	-0.546394	1.28124	0.32494	0.800493	0.166793	0		0.989444	1.28124	0.0639052	0.384375	0.166793	0		-0.597766	1.28124	0.264719	0.802321	0.166793	0		0.141832	1.28124	0.84474	0.973456	0.166793	0		-1.65452	1.28124	0.00622176	0.0410612	0.166793	-1		gnl|BL_ORD_ID|47648198gi|728847967|gb|KHG27410.1| Short-chain type dehydrogenase/reductase [Gossypium arboreum]	GO:0016491, GO:0055114
CP_DN103640_c0_g1	0.840402	1.13529	0.17423	0.64486	0.199104	0		-2.00533	1.13529	0.00181848	0.0373407	0.199104	-1		0.287467	1.13529	0.653916	0.981168	0.199104	0		0.871643	1.13529	0.14926	0.454081	0.199104	0		1.01976	1.13529	0.0887877	0.267905	0.199104	0		no annotation
CP_DN103647_c0_g1	0.350331	2.16144	0.499837	0.897418	0.17526	0		0.878581	2.16144	0.0985562	0.487488	0.17526	0		1.85079	2.16144	0.00152455	0.0582514	0.17526	0		0.270829	2.16144	0.657019	0.892614	0.17526	0		-3.61585	2.16144	5.84e-09	5.88e-07	0.17526	-1		no annotation
CP_DN103665_c0_g4	-1.83303	-0.0241519	0.0580453	0.40131	0.336604	0		-1.0005	-0.0241519	0.217307	0.704303	0.336604	0		-1.79938	-0.0241519	0.0228344	0.260097	0.336604	0		-3.38611	-0.0241519	6.95e-05	0.00210131	0.336604	-1		4.56012	-0.0241519	2.51e-06	8.75e-05	0.336604	1		no annotation
CP_DN103665_c0_g7	-1.54354	1.02527	0.0585151	0.403375	0.336348	0		-0.63443	1.02527	0.406856	0.884475	0.336348	0		-2.22215	1.02527	0.00433477	0.106055	0.336348	0		-2.59293	1.02527	0.00109921	0.0169825	0.336348	-1		3.17206	1.02527	9.67e-05	0.00163324	0.336348	1		no annotation
CP_DN103665_c0_g8	-1.94775	-0.205588	0.0772934	0.458032	0.597144	0		0.69015	-0.205588	0.530901	0.938564	0.597144	0		-1.21735	-0.205588	0.257167	0.796068	0.597144	0		-3.53373	-0.205588	0.00277209	0.0337061	0.597144	-1		2.6974	-0.205588	0.0147957	0.076777	0.597144	0		no annotation
CP_DN103676_c0_g1	-0.00200401	3.00698	1	1	0.161218	0		-0.5864	3.00698	0.24203	0.738414	0.161218	0		-0.683161	3.00698	0.171504	0.693134	0.161218	0		-0.841444	3.00698	0.0889521	0.338697	0.161218	0		2.95937	3.00698	1.83e-08	1.53e-06	0.161218	1		no annotation
CP_DN103677_c0_g1	-0.20426	0.619087	0.727778	0.9741	0.123495	0		0.997099	0.619087	0.0630324	0.381105	0.123495	0		0.0833943	0.619087	0.894455	1	0.123495	0		-1.64781	0.619087	0.00282707	0.0341854	0.123495	-1		-0.917674	0.619087	0.157623	0.385681	0.123495	0		no annotation
CP_DN103698_c0_g1	6.75651	0.596112	2.18e-07	0.000107435	0.192368	1		-7.19437	0.596112	1.24e-07	1.59e-05	0.192368	-1		1.2798	0.596112	0.087905	0.52682	0.192368	0		-0.412874	0.596112	0.542663	0.833363	0.192368	0		1.70759	0.596112	0.00659517	0.0428542	0.192368	1		no annotation
CP_DN103702_c0_g1	-0.480132	0.828728	0.339798	0.809796	0.118098	0		-1.30937	0.828728	0.0136517	0.149101	0.118098	0		-0.0674942	0.828728	0.918192	1	0.118098	0		-0.547317	0.828728	0.252394	0.59543	0.118098	0		1.66072	0.828728	0.000877683	0.00941132	0.118098	1		no annotation
CP_DN103712_c0_g1	-1.04097	3.66219	0.0164517	0.212744	0.12112	0		0.844507	3.66219	0.0471328	0.319888	0.12112	0		-1.14848	3.66219	0.00729328	0.139004	0.12112	0		-1.33351	3.66219	0.00206588	0.0273053	0.12112	-1		1.75428	3.66219	7.86e-05	0.00138002	0.12112	1		gnl|BL_ORD_ID|26954517gi|565390382|ref|XP_006360918.1| PREDICTED: receptor-like kinase TMK4 [Solanum tuberosum]	GO:0000166, GO:0016020, GO:0016021, GO:0016310, GO:0016740, GO:0004672, GO:0016301, GO:0004674, GO:0005524, GO:0006468
CP_DN103750_c0_g1	2.23937	0.149283	0.00642465	0.128282	0.237719	0		-3.42355	0.149283	0.000543223	0.0148559	0.237719	-1		0.390161	0.149283	0.642446	0.979107	0.237719	0		-1.46625	0.149283	0.0315118	0.179131	0.237719	0		2.62471	0.149283	0.000281997	0.00386473	0.237719	1		no annotation
CP_DN10376_c0_g2	0.164836	0.114303	0.881747	1	0.3731	0		-0.289867	0.114303	0.743567	0.989996	0.3731	0		-1.3884	0.114303	0.13967	0.640737	0.3731	0		5.88316	0.114303	0.000418821	0.00828311	0.3731	1		-1.71616	0.114303	0.0335112	0.139188	0.3731	0		gnl|BL_ORD_ID|40337568gi|661400204|gb|AIE12480.1| UGT3 [Panax ginseng]	GO:0008152, GO:0016758, GO:0016020, GO:0016021
CP_DN103767_c0_g1	2.57788	0.0938723	0.000999038	0.04113	0.270751	1		-2.97046	0.0938723	0.00300041	0.0530022	0.270751	0		1.32561	0.0938723	0.116007	0.59486	0.270751	0		-0.276344	0.0938723	0.75239	0.935619	0.270751	0		-0.0342313	0.0938723	1	1	0.270751	0		no annotation
CP_DN103773_c0_g1	-0.831651	0.141367	0.254716	0.740738	0.233139	0		0.199735	0.141367	0.786076	0.998007	0.233139	0		-0.783259	0.141367	0.266492	0.805045	0.233139	0		0.132491	0.141367	0.839682	0.970354	0.233139	0		2.29042	0.141367	0.00150889	0.0142053	0.233139	1		no annotation
CP_DN103781_c0_g1	0.0744282	2.30322	0.850773	0.999081	0.0922526	0		0.26291	2.30322	0.50555	0.930199	0.0922526	0		0.288852	2.30322	0.502394	0.943963	0.0922526	0		0.214688	2.30322	0.619778	0.874256	0.0922526	0		-1.14212	2.30322	0.00784122	0.0482297	0.0922526	-1		gnl|BL_ORD_ID|26953040gi|565385827|ref|XP_006358762.1| PREDICTED: protein TIC 22-like, chloroplastic [Solanum tuberosum]	GO:0009536
CP_DN103839_c0_g1	-0.906513	1.83089	0.0420242	0.344818	0.112019	0		-0.0832833	1.83089	0.868333	1	0.112019	0		-0.737025	1.83089	0.0870918	0.524544	0.112019	0		1.01299	1.83089	0.0231479	0.146269	0.112019	0		1.46864	1.83089	0.000965916	0.0101545	0.112019	1		gnl|BL_ORD_ID|32448530gi|255538016|ref|XP_002510073.1| PREDICTED: lecithin-cholesterol acyltransferase-like 1 [Ricinus communis] gi|223550774|gb|EEF52260.1| 1-O-acylceramide synthase precursor, putative [Ricinus communis]	GO:0016746, GO:0006629, GO:0008374, GO:0004607, GO:0016740
CP_DN103858_c0_g1	1.43852	4.91379	0.000648468	0.0310347	0.119268	1		0.0404473	4.91379	0.92428	1	0.119268	0		1.19167	4.91379	0.00466827	0.110243	0.119268	0		1.00488	4.91379	0.0177251	0.122118	0.119268	0		-2.37164	4.91379	6.53e-08	4.21e-06	0.119268	-1		no annotation
CP_DN103871_c0_g1	-0.538198	3.1977	0.138446	0.59088	0.0819754	0		-0.0453617	3.1977	0.9167	1	0.0819754	0		-0.302538	3.1977	0.393133	0.899093	0.0819754	0		1.0679	3.1977	0.00326273	0.0376079	0.0819754	1		0.84458	3.1977	0.0189155	0.0916842	0.0819754	0		no annotation
CP_DN103872_c0_g1	0.617988	1.16249	0.245336	0.730458	0.13348	0		-0.902891	1.16249	0.083953	0.447823	0.13348	0		-0.258625	1.16249	0.611775	0.972984	0.13348	0		-0.516427	1.16249	0.306434	0.652584	0.13348	0		1.44922	1.16249	0.00412082	0.0301544	0.13348	1		no annotation
CP_DN103880_c0_g1	-0.00203026	0.457103	1	1	0.180427	0		-0.0790054	0.457103	0.954024	1	0.180427	0		-1.64546	0.457103	0.00684995	0.135031	0.180427	0		-0.11543	0.457103	0.885732	0.986607	0.180427	0		2.14294	0.457103	0.000603627	0.00710004	0.180427	1		no annotation
CP_DN103963_c0_g1	-0.0385005	2.11549	0.95028	1	0.134041	0		-0.308252	2.11549	0.515805	0.933737	0.134041	0		0.448927	2.11549	0.340308	0.866252	0.134041	0		1.69221	2.11549	0.000557473	0.0103391	0.134041	1		0.422495	2.11549	0.39194	0.655259	0.134041	0		no annotation
CP_DN103966_c0_g1	-3.15333	3.07117	0.000300531	0.0210355	0.42111	-1		0.145073	3.07117	0.856273	1	0.42111	0		-3.9762	3.07117	6.29e-06	0.00210855	0.42111	-1		3.83609	3.07117	1.91e-05	0.000797636	0.42111	1		0.0201365	3.07117	1	1	0.42111	0		gnl|BL_ORD_ID|53712427gi|756786793|gb|AJM90013.1| chalcone synthase [Apocynum venetum]	GO:0008152, GO:0016746, GO:0016747, GO:0003824, GO:0009058, GO:0016740
CP_DN103977_c0_g1	-2.05495	2.5212	0.101253	0.518563	0.955536	0		2.465	2.5212	0.0538038	0.345455	0.955536	0		2.18943	2.5212	0.190233	0.718691	0.955536	0		2.15902	2.5212	0.296695	0.643741	0.955536	0		-7.7609	2.5212	1.22e-05	0.00031331	0.955536	-1		gnl|BL_ORD_ID|453268gi|49798480|gb|AAT68601.1| benzoyl coenzyme A: benzyl alcohol benzoyl transferase [Petunia x hybrida] gi|51556912|gb|AAU06226.1| benzoyl-CoA:benzyl alcohol/phenylethanol benzoyltransferase [Petunia x hybrida]	GO:0016747, GO:0016740
CP_DN104004_c0_g1	-0.293649	3.70472	0.527584	0.909552	0.149045	0		1.84543	3.70472	0.000145362	0.0052003	0.149045	1		0.979634	3.70472	0.0387088	0.343821	0.149045	0		-1.96653	3.70472	6.31e-05	0.00195758	0.149045	-1		-0.171014	3.70472	0.736176	0.902029	0.149045	0		gnl|BL_ORD_ID|26940612gi|565348839|ref|XP_006341408.1| PREDICTED: putative receptor-like protein kinase At1g80870 [Solanum tuberosum]	GO:0000166, GO:0016020, GO:0016021, GO:0004672, GO:0004674, GO:0005524, GO:0006468, GO:0005886
CP_DN104006_c0_g1	0.0425709	0.634117	1	1	0.128986	0		0.69889	0.634117	0.177892	0.648805	0.128986	0		0.781101	0.634117	0.233988	0.774136	0.128986	0		-1.90404	0.634117	0.000650362	0.0115478	0.128986	-1		1.12971	0.634117	0.0385365	0.152855	0.128986	0		no annotation
CP_DN104009_c0_g1	-0.222063	1.62656	0.684836	0.959325	0.136401	0		-0.591443	1.62656	0.253337	0.75297	0.136401	0		0.133297	1.62656	0.850208	1	0.136401	0		-0.777254	1.62656	0.107363	0.378097	0.136401	0		2.81994	1.62656	1.05e-07	6.28e-06	0.136401	1		no annotation
CP_DN104046_c0_g1	-1.29215	0.384221	0.0457255	0.358265	0.226938	0		0.687045	0.384221	0.283445	0.784846	0.226938	0		1.10913	0.384221	0.113324	0.58876	0.226938	0		0.263678	0.384221	0.730711	0.926404	0.226938	0		-2.08462	0.384221	0.00790853	0.0485349	0.226938	-1		no annotation
CP_DN104050_c0_g1	2.89159	1.17251	8.83e-05	0.00930726	0.286076	1		-1.28946	1.17251	0.093339	0.473187	0.286076	0		1.43714	1.17251	0.0501392	0.397623	0.286076	0		-0.411449	1.17251	0.570227	0.846646	0.286076	0		-3.40994	1.17251	2.64e-05	0.000574566	0.286076	-1		no annotation
CP_DN104054_c0_g1	-1.33496	3.53455	0.0240997	0.260851	0.228968	0		-0.505184	3.53455	0.381689	0.866424	0.228968	0		-0.45127	3.53455	0.434388	0.918852	0.228968	0		2.00154	3.53455	0.00091177	0.0147967	0.228968	1		-0.365328	3.53455	0.546792	0.782181	0.228968	0		no annotation
CP_DN104090_c0_g1	0.20502	1.33356	0.782405	0.984095	0.24781	0		-2.11954	1.33356	0.00156996	0.0334501	0.24781	-1		2.40527	1.33356	0.000332928	0.0236749	0.24781	1		-0.388184	1.33356	0.569494	0.846448	0.24781	0		1.41903	1.33356	0.0312245	0.132468	0.24781	0		gnl|BL_ORD_ID|25055560gi|566157326|ref|XP_006386429.1| leucine-rich repeat transmembrane protein kinase [Populus trichocarpa] gi|550344721|gb|ERP64226.1| leucine-rich repeat transmembrane protein kinase [Populus trichocarpa]	GO:0006979, GO:0000166, GO:0016020, GO:0016021, GO:0016310, GO:0016740, GO:0016301, GO:0070825, GO:0046777, GO:0004672, GO:0004674, GO:0005524, GO:0009845, GO:0006468, GO:0005886
CP_DN1041_c0_g1	8.20001	-0.00884927	2.11e-08	1.89e-05	0.39526	1		-4.99913	-0.00884927	6.72e-05	0.00283904	0.39526	-1		-1.79683	-0.00884927	0.0370789	0.337117	0.39526	0		1.62091	-0.00884927	0.175625	0.496604	0.39526	0		-2.74618	-0.00884927	0.00179459	0.0162413	0.39526	-1		no annotation
CP_DN104115_c0_g1	-3.15379	0.976495	0.00733002	0.136895	0.609541	0		0.731489	0.976495	0.466181	0.915454	0.609541	0		-2.71116	0.976495	0.00781658	0.144418	0.609541	0		5.18199	0.976495	7.66e-05	0.00225035	0.609541	1		1.70446	0.976495	0.209987	0.457526	0.609541	0		gnl|BL_ORD_ID|8310515gi|347438646|gb|AEO92029.1| phenylalanine ammonia-lyase 3 [Coffea canephora] gi|347451510|gb|AEO94541.1| phenylalanine ammonia-lyase 3 [Coffea canephora]	GO:0005737, GO:0006559, GO:0003824, GO:0016829, GO:0009698, GO:0016841, GO:0045548, GO:0009800
CP_DN104122_c0_g1	-1.62843	0.253242	0.0418185	0.343608	0.295837	0		0.400065	0.253242	0.594532	0.96065	0.295837	0		-2.13631	0.253242	0.0043777	0.106503	0.295837	0		-0.3965	0.253242	0.622338	0.875599	0.295837	0		2.21302	0.253242	0.00469965	0.0331253	0.295837	1		no annotation
CP_DN10417_c0_g1	-7.08216	-0.480215	0.000149334	0.0127425	0.726729	-1		0.543244	-0.480215	0.708598	0.981186	0.726729	0		-6.30139	-0.480215	0.00119082	0.0512798	0.726729	0		0.777518	-0.480215	0.582228	0.853689	0.726729	0		0.246168	-0.480215	0.86368	0.965876	0.726729	0		no annotation
CP_DN104174_c0_g1	-1.73661	4.14999	0.191524	0.664474	0.834898	0		1.35377	4.14999	0.289031	0.789659	0.834898	0		-5.79823	4.14999	2.28e-05	0.00420413	0.834898	-1		5.47074	4.14999	4.82e-05	0.00160279	0.834898	1		4.36318	4.14999	0.0013601	0.0131533	0.834898	1		no annotation
CP_DN104177_c0_g1	0.0390278	4.49949	0.954669	1	0.265819	0		2.76426	4.49949	3.32e-05	0.00165314	0.265819	1		1.07688	4.49949	0.0933744	0.540073	0.265819	0		-2.37039	4.49949	0.000339036	0.00702148	0.265819	-1		-0.790817	4.49949	0.203443	0.449671	0.265819	0		gnl|BL_ORD_ID|498501gi|55734108|emb|CAF74935.1| zinc finger DNA-binding protein [Catharanthus roseus]	GO:0003677, GO:0046872
CP_DN104209_c0_g1	0.0656864	0.0258051	0.94884	1	0.140892	0		0.590453	0.0258051	0.34942	0.841341	0.140892	0		-0.407141	0.0258051	0.468759	0.93401	0.140892	0		-0.974324	0.0258051	0.105854	0.375023	0.140892	0		2.11404	0.0258051	0.000470108	0.00581268	0.140892	1		no annotation
CP_DN104239_c0_g1	0.392393	1.43255	0.488502	0.893415	0.149871	0		-1.73977	1.43255	0.00139776	0.0309377	0.149871	-1		-0.14251	1.43255	0.813821	1	0.149871	0		0.0297986	1.43255	0.97885	1	0.149871	0		2.16828	1.43255	3.46e-05	0.000720185	0.149871	1		no annotation
CP_DN104251_c0_g1	1.16749	2.81731	0.0108391	0.170073	0.124362	0		-2.58529	2.81731	9.4e-08	1.27e-05	0.124362	-1		0.411827	2.81731	0.36222	0.878643	0.124362	0		0.178897	2.81731	0.690849	0.908356	0.124362	0		1.30472	2.81731	0.00398721	0.0294174	0.124362	1		no annotation
CP_DN10427_c0_g1	-0.499028	3.88448	0.209419	0.687777	0.100133	0		-0.792588	3.88448	0.0448366	0.311036	0.100133	0		-1.24935	3.88448	0.00132181	0.0544931	0.100133	0		-1.35611	3.88448	0.000494791	0.00940064	0.100133	-1		3.34893	3.88448	2.37e-15	1.68e-12	0.100133	1		gnl|BL_ORD_ID|16557405gi|460415140|ref|XP_004252918.1| PREDICTED: GATA transcription factor 16-like [Solanum lycopersicum]	GO:0003700, GO:0001085, GO:0030154, GO:0008270, GO:0006355, GO:0006366, GO:0000977, GO:0003682, GO:0001228, GO:0043565, GO:0005667, GO:0005634, GO:0045944
CP_DN104284_c0_g1	-0.374017	4.19072	0.256286	0.742002	0.0713236	0		-0.294996	4.19072	0.369856	0.85789	0.0713236	0		-0.986928	4.19072	0.00237397	0.0754296	0.0713236	0		1.17825	4.19072	0.000354912	0.00725692	0.0713236	1		-0.260103	4.19072	0.432339	0.690028	0.0713236	0		gnl|BL_ORD_ID|18885092gi|590607191|ref|XP_007020933.1| Ankyrin repeat family protein [Theobroma cacao] gi|508720561|gb|EOY12458.1| Ankyrin repeat family protein [Theobroma cacao]	GO:0009570, GO:0009507, GO:0009941, GO:0006886, GO:0090391
CP_DN104287_c0_g1	1.81212	1.14827	0.000741309	0.0341624	0.124381	1		-1.15732	1.14827	0.0216858	0.198811	0.124381	0		-0.213028	1.14827	0.671439	0.985215	0.124381	0		0.149487	1.14827	0.772085	0.942928	0.124381	0		0.180717	1.14827	0.741472	0.904686	0.124381	0		no annotation
CP_DN104345_c0_g1	0.497091	0.666468	0.357083	0.824619	0.104283	0		-0.0255984	0.666468	1	1	0.104283	0		-0.099089	0.666468	0.863392	1	0.104283	0		0.201239	0.666468	0.711216	0.917612	0.104283	0		1.43795	0.666468	0.00356665	0.0270331	0.104283	1		no annotation
CP_DN104378_c0_g1	0.174698	3.78102	0.591743	0.934826	0.0681097	0		-0.387348	3.78102	0.235007	0.729804	0.0681097	0		0.00925731	3.78102	0.970317	1	0.0681097	0		-0.0746942	3.78102	0.820536	0.963727	0.0681097	0		0.944194	3.78102	0.00351938	0.0267504	0.0681097	1		gnl|BL_ORD_ID|16540884gi|460368231|ref|XP_004229971.1| PREDICTED: eukaryotic translation initiation factor 1A-like [Solanum lycopersicum] gi|969999668|ref|XP_015084161.1| PREDICTED: eukaryotic translation initiation factor 1A-like [Solanum pennellii]	GO:0003743, GO:0003723, GO:0006412, GO:0006413
CP_DN104381_c0_g1	0.343636	0.62275	0.516885	0.903583	0.125234	0		-0.624657	0.62275	0.270838	0.771968	0.125234	0		0.144843	0.62275	0.852925	1	0.125234	0		-0.149617	0.62275	0.802811	0.956167	0.125234	0		1.45378	0.62275	0.00487682	0.0341845	0.125234	1		no annotation
CP_DN104406_c0_g1	-1.29338	5.67524	0.0652488	0.421968	0.333011	0		1.30843	5.67524	0.0629066	0.380815	0.333011	0		1.39407	5.67524	0.0472607	0.38436	0.333011	0		0.738361	5.67524	0.294546	0.641535	0.333011	0		-1.95858	5.67524	0.00644564	0.0421357	0.333011	-1		no annotation
CP_DN104422_c0_g1	-0.256311	1.97434	0.731924	0.974316	0.272679	0		-0.757473	1.97434	0.270973	0.771968	0.272679	0		-0.53607	1.97434	0.410265	0.907485	0.272679	0		0.159529	1.97434	0.826314	0.966819	0.272679	0		2.11002	1.97434	0.00150105	0.0141481	0.272679	1		no annotation
CP_DN104450_c0_g1	3.90651	1.17005	0.005558	0.118355	0.562365	0		-1.35444	1.17005	0.470365	0.917338	0.562365	0		0.124882	1.17005	1	1	0.562365	0		0.0248655	1.17005	1	1	0.562365	0		5.85	1.17005	1.31e-06	5.16e-05	0.562365	1		no annotation
CP_DN104514_c0_g1	-0.460304	-0.244053	0.610195	0.940868	0.127075	0		-1.0048	-0.244053	0.17015	0.635446	0.127075	0		0.190365	-0.244053	0.832069	1	0.127075	0		-1.3018	-0.244053	0.0536697	0.252534	0.127075	0		2.73451	-0.244053	2.4e-05	0.000536774	0.127075	1		no annotation
CP_DN104520_c0_g1	-0.816715	0.41585	0.12042	0.554278	0.141282	0		1.57774	0.41585	0.00421372	0.0666359	0.141282	0		-0.553818	0.41585	0.36168	0.878081	0.141282	0		0.0242952	0.41585	1	1	0.141282	0		-2.1696	0.41585	0.00183411	0.0164703	0.141282	-1		no annotation
CP_DN104541_c0_g1	0.845128	-0.129081	0.601915	0.939033	1.51729	0		-7.58521	-0.129081	0.00253945	0.0473263	1.51729	-1		2.18476	-0.129081	0.179861	0.705193	1.51729	0		-4.68341	-0.129081	0.09219	0.346275	1.51729	0		6.59313	-0.129081	0.00885577	0.0528153	1.51729	0		no annotation
CP_DN104564_c0_g1	-0.0998629	0.433388	0.886308	1	0.198943	0		2.5562	0.433388	7.35e-05	0.00303541	0.198943	1		1.11263	0.433388	0.19289	0.72137	0.198943	0		-1.66044	0.433388	0.0370411	0.199036	0.198943	0		-2.94546	0.433388	2.58e-05	0.000565372	0.198943	-1		gnl|BL_ORD_ID|33437822gi|284055610|pdb|3I6S|A Chain A, Crystal Structure Of The Plant Subtilisin-Like Protease Sbt3 gi|284055611|pdb|3I6S|B Chain B, Crystal Structure Of The Plant Subtilisin-Like Protease Sbt3 gi|284055612|pdb|3I74|A Chain A, Crystal Structure Of The Plant Subtilisin-Like Protease Sbt3 In Complex With A Chloromethylketone Inhibitor gi|284055613|pdb|3I74|B Chain B, Crystal Structu…	GO:0008233, GO:0005618, GO:0006508, GO:0004252, GO:0008236, GO:0016787
CP_DN104676_c0_g1	0.564379	1.77232	0.391512	0.843418	0.18503	0		-3.57925	1.77232	4.37e-08	6.44e-06	0.18503	-1		-0.995105	1.77232	0.0689494	0.468931	0.18503	0		-0.698001	1.77232	0.195722	0.525203	0.18503	0		3.65978	1.77232	1.44e-09	1.8e-07	0.18503	1		no annotation
CP_DN104687_c0_g1	0.363694	2.59649	0.510195	0.900699	0.181202	0		-1.27521	2.59649	0.017239	0.172352	0.181202	0		-0.922262	2.59649	0.077205	0.493997	0.181202	0		2.49888	2.59649	7.25e-06	0.000375574	0.181202	1		1.19438	2.59649	0.0258145	0.115482	0.181202	0		gnl|BL_ORD_ID|23292857gi|527203946|gb|EPS70254.1| precursor of carboxylase p-protein 1, glycine decarboxylase complex, partial [Genlisea aurea]	GO:0003824, GO:0055114, GO:0004375, GO:0006546
CP_DN104713_c0_g1	-1.28746	-0.331273	0.0423552	0.346444	0.229248	0		2.81666	-0.331273	0.000132738	0.00479125	0.229248	1		3.11074	-0.331273	0.00342184	0.0930776	0.229248	0		0.750761	-0.331273	0.761234	0.938638	0.229248	0		-2.72641	-0.331273	0.00950086	0.0554707	0.229248	0		no annotation
CP_DN10477_c0_g1	-0.233661	1.03931	0.769024	0.981934	0.217102	0		0.0428181	1.03931	0.970135	1	0.217102	0		-0.726026	1.03931	0.241691	0.779952	0.217102	0		-1.04669	1.03931	0.0849762	0.330329	0.217102	0		1.74346	1.03931	0.00525093	0.0362595	0.217102	1		no annotation
CP_DN104819_c0_g1	-0.202571	3.1248	0.564354	0.923808	0.0750089	0		0.0987239	3.1248	0.786019	0.998007	0.0750089	0		0.20502	3.1248	0.55399	0.956768	0.0750089	0		0.156913	3.1248	0.671839	0.899655	0.0750089	0		-1.28243	3.1248	0.000404944	0.00515748	0.0750089	-1		gnl|BL_ORD_ID|80397701gi|982900597|gb|AMB19679.1| putative ADP-ribosylation factor A1F protein 2, partial [Taraxacum kok-saghyz]	GO:0000166, GO:0005525, GO:0007264, GO:0005622
CP_DN104821_c0_g1	-0.123633	3.18631	0.736332	0.97494	0.0817264	0		0.150506	3.18631	0.674658	0.974394	0.0817264	0		0.148717	3.18631	0.685271	0.988054	0.0817264	0		0.553599	3.18631	0.139214	0.437605	0.0817264	0		-1.0702	3.18631	0.00317007	0.0246865	0.0817264	-1		gnl|BL_ORD_ID|18876863gi|590650132|ref|XP_007032574.1| Transmembrane proteins 14C, putative isoform 1 [Theobroma cacao] gi|508711603|gb|EOY03500.1| Transmembrane proteins 14C, putative isoform 1 [Theobroma cacao]	GO:0016020, GO:0016021
CP_DN104831_c0_g1	-0.900248	0.0911086	0.154233	0.615403	0.211133	0		2.49848	0.0911086	0.000250285	0.00800514	0.211133	1		-0.289806	0.0911086	0.712941	0.994267	0.211133	0		-1.67886	0.0911086	0.0255698	0.156437	0.211133	0		0.193255	0.0911086	0.916313	0.989451	0.211133	0		no annotation
CP_DN104868_c0_g1	-0.832915	0.557381	0.211626	0.691825	0.171213	0		-1.39831	0.557381	0.0173024	0.172535	0.171213	0		-0.977984	0.557381	0.0775426	0.494699	0.171213	0		-0.101594	0.557381	0.887096	0.987276	0.171213	0		2.64867	0.557381	2.52e-05	0.000557071	0.171213	1		no annotation
CP_DN104882_c0_g1	-0.0110369	0.816181	1	1	0.16789	0		-0.667511	0.816181	0.25636	0.757072	0.16789	0		-0.1834	0.816181	0.725722	0.996123	0.16789	0		0.223254	0.816181	0.698803	0.911752	0.16789	0		1.99999	0.816181	0.00036121	0.00468957	0.16789	1		no annotation
CP_DN104884_c0_g1	-0.177694	1.86325	0.71802	0.970667	0.121941	0		0.352634	1.86325	0.440742	0.901481	0.121941	0		0.252141	1.86325	0.583166	0.966991	0.121941	0		-0.749717	1.86325	0.101011	0.364359	0.121941	0		1.88531	1.86325	6.79e-05	0.00123735	0.121941	1		no annotation
CP_DN104890_c0_g1	0.384174	0.152992	0.650252	0.95201	0.385811	0		1.46048	0.152992	0.109946	0.515648	0.385811	0		2.42074	0.152992	0.0181727	0.228897	0.385811	0		0.541635	0.152992	0.779013	0.945639	0.385811	0		-5.7524	0.152992	2.09e-06	7.58e-05	0.385811	-1		gnl|BL_ORD_ID|62256885gi|703152201|ref|XP_010110326.1| ABC transporter G family member 40 [Morus notabilis] gi|587939174|gb|EXC25846.1| ABC transporter G family member 40 [Morus notabilis]	GO:0000166, GO:0016020, GO:0016021, GO:0005524, GO:0016887
CP_DN104906_c0_g1	-0.394196	0.923035	0.550864	0.918598	0.262491	0		1.54063	0.923035	0.0244976	0.213628	0.262491	0		-1.4445	0.923035	0.0307165	0.303747	0.262491	0		-1.82467	0.923035	0.00933319	0.0795826	0.262491	0		1.93304	0.923035	0.0056224	0.0380841	0.262491	1		no annotation
CP_DN104935_c1_g1	0.598707	0.574467	0.460827	0.88122	0.25201	0		-0.468042	0.574467	0.601769	0.961421	0.25201	0		-0.686973	0.574467	0.389573	0.896888	0.25201	0		-2.02188	0.574467	0.00234448	0.0298286	0.25201	-1		1.72543	0.574467	0.024022	0.10986	0.25201	0		gnl|BL_ORD_ID|18870112gi|590722729|ref|XP_007051978.1| MIKC mads-box transcription factor SOC1 isoform 1 [Theobroma cacao] gi|508704239|gb|EOX96135.1| MIKC mads-box transcription factor SOC1 isoform 1 [Theobroma cacao]	GO:0003677, GO:0003700, GO:0006351, GO:0046983, GO:0006355, GO:0005634
CP_DN104941_c0_g1	1.24135	-0.0150247	0.194801	0.670703	0.343955	0		1.0714	-0.0150247	0.291011	0.791699	0.343955	0		1.22562	-0.0150247	0.236469	0.775489	0.343955	0		-0.181851	-0.0150247	0.913192	0.996869	0.343955	0		3.01394	-0.0150247	0.000978507	0.0102665	0.343955	1		gnl|BL_ORD_ID|34685553gi|635377485|gb|AHZ89386.1| beta-amylase 1, partial [Nicotiana tabacum]	GO:0008152, GO:0016161, GO:0000272, GO:0016798, GO:0016787, GO:0005975
CP_DN104943_c0_g1	0.383592	1.11416	0.427241	0.864055	0.11869	0		-0.0802754	1.11416	0.902612	1	0.11869	0		0.42488	1.11416	0.384327	0.894153	0.11869	0		0.354885	1.11416	0.525316	0.823663	0.11869	0		-1.61673	1.11416	0.00110956	0.011239	0.11869	-1		no annotation
CP_DN104970_c0_g1	-2.10011	0.680966	0.000387372	0.0236097	0.180898	-1		0.787381	0.680966	0.181161	0.65538	0.180898	0		-0.452794	0.680966	0.445701	0.923448	0.180898	0		-1.07476	0.680966	0.132514	0.425709	0.180898	0		0.0248275	0.680966	1	1	0.180898	0		gnl|BL_ORD_ID|18876226gi|590647455|ref|XP_007031906.1| Uncharacterized protein TCM_017235 [Theobroma cacao] gi|508710935|gb|EOY02832.1| Uncharacterized protein TCM_017235 [Theobroma cacao]	GO:0016020, GO:0016021
CP_DN105042_c0_g1	-0.968851	0.220162	0.178277	0.649687	0.20261	0		0.413425	0.220162	0.512152	0.932756	0.20261	0		-1.28532	0.220162	0.0418123	0.360084	0.20261	0		-0.725003	0.220162	0.278359	0.623999	0.20261	0		1.78879	0.220162	0.00671037	0.0433963	0.20261	1		no annotation
CP_DN105049_c0_g1	4.44378	3.92047	0.000450737	0.0257924	0.81037	1		4.81249	3.92047	0.000211772	0.00699255	0.81037	1		-0.0754656	3.92047	0.950335	1	0.81037	0		5.26259	3.92047	0.000100337	0.00278499	0.81037	1		-7.88655	3.92047	7.03e-07	3.1e-05	0.81037	-1		no annotation
CP_DN105055_c0_g1	1.99171	0.677495	0.0084349	0.148567	0.146302	0		-1.00942	0.677495	0.124407	0.54784	0.146302	0		0.28695	0.677495	0.648452	0.980367	0.146302	0		-2.52272	0.677495	1.13e-05	0.000533152	0.146302	-1		1.90348	0.677495	0.000684727	0.00776646	0.146302	1		no annotation
CP_DN105079_c0_g1	1.3522	1.91564	0.00121114	0.0465965	0.101219	1		-0.924378	1.91564	0.0354844	0.269204	0.101219	0		0.32861	1.91564	0.428323	0.917542	0.101219	0		0.248372	1.91564	0.569795	0.846448	0.101219	0		-0.675323	1.91564	0.112131	0.311816	0.101219	0		no annotation
CP_DN105094_c0_g1	0.031326	-0.0784823	1	1	0.179895	0		-0.0300007	-0.0784823	1	1	0.179895	0		-0.335829	-0.0784823	0.636658	0.978326	0.179895	0		-0.45391	-0.0784823	0.500908	0.809093	0.179895	0		1.94651	-0.0784823	0.00309445	0.0242385	0.179895	1		no annotation
CP_DN105097_c1_g1	-0.144612	2.59996	0.788522	0.986209	0.182164	0		0.852596	2.59996	0.113109	0.52295	0.182164	0		-0.714961	2.59996	0.195951	0.725462	0.182164	0		-1.00356	2.59996	0.0586757	0.265685	0.182164	0		2.2512	2.59996	4.77e-05	0.00093602	0.182164	1		gnl|BL_ORD_ID|32444009gi|223546215|gb|EEF47717.1| Flavonol 3-sulfotransferase, putative [Ricinus communis]	GO:0016740, GO:0008146
CP_DN1051_c0_g1	-2.90002	-0.156038	0.00777474	0.142663	0.52209	0		-0.179244	-0.156038	0.853243	1	0.52209	0		0.791331	-0.156038	0.401583	0.904669	0.52209	0		6.07177	-0.156038	0.000660712	0.0116629	0.52209	1		-0.989356	-0.156038	0.551569	0.785614	0.52209	0		gnl|BL_ORD_ID|16544590gi|460378647|ref|XP_004235080.1| PREDICTED: probable pectinesterase/pectinesterase inhibitor 51 [Solanum lycopersicum]	GO:0004857, GO:0005618, GO:0043086, GO:0045330, GO:0046910, GO:0030599, GO:0045490, GO:0042545, GO:0071944, GO:0016787
CP_DN105119_c0_g1	-1.16311	0.828601	0.0614938	0.411807	0.245482	0		1.52334	0.828601	0.0211887	0.196191	0.245482	0		0.892651	0.828601	0.340618	0.866252	0.245482	0		-2.23649	0.828601	0.0260663	0.158153	0.245482	0		-2.97683	0.828601	0.000144825	0.00226065	0.245482	-1		no annotation
CP_DN10518_c0_g2	-0.162509	2.86073	0.747646	0.977221	0.163651	0		1.26822	2.86073	0.0111057	0.12912	0.163651	0		0.181935	2.86073	0.721448	0.99462	0.163651	0		0.33621	2.86073	0.499542	0.808183	0.163651	0		-1.83676	2.86073	0.000350577	0.00459097	0.163651	-1		gnl|BL_ORD_ID|62256307gi|703151007|ref|XP_010110006.1| Extended synaptotagmin-3 [Morus notabilis] gi|587938275|gb|EXC25024.1| Extended synaptotagmin-3 [Morus notabilis]	GO:0016020, GO:0016021, GO:0008289
CP_DN105188_c0_g1	0.28336	1.50159	0.573208	0.927796	0.1276	0		-0.422987	1.50159	0.407426	0.884918	0.1276	0		0.0429442	1.50159	0.965521	1	0.1276	0		-0.751974	1.50159	0.113721	0.390078	0.1276	0		1.2956	1.50159	0.0074618	0.0464891	0.1276	1		no annotation
CP_DN105193_c0_g1	3.17042	0.886498	0.000235225	0.0175858	0.208179	1		-2.85567	0.886498	8.69e-05	0.00345642	0.208179	-1		0.287901	0.886498	0.605775	0.971019	0.208179	0		0.993442	0.886498	0.111109	0.385276	0.208179	0		1.78809	0.886498	0.00520615	0.0360299	0.208179	1		no annotation
CP_DN10520_c0_g1	0.572602	2.21928	0.458365	0.880082	0.390851	0		1.28566	2.21928	0.102865	0.498593	0.390851	0		2.40739	2.21928	0.00360597	0.095744	0.390851	0		-1.00082	2.21928	0.235178	0.574167	0.390851	0		-3.25208	2.21928	0.000159357	0.00243092	0.390851	-1		gnl|BL_ORD_ID|18872811gi|590689599|ref|XP_007043272.1| DNAJ heat shock N-terminal domain-containing protein, putative [Theobroma cacao] gi|508707207|gb|EOX99103.1| DNAJ heat shock N-terminal domain-containing protein, putative [Theobroma cacao]	GO:0009507, GO:0016020, GO:0016021
CP_DN10520_c0_g2	0.30961	5.22888	0.594883	0.935663	0.237049	0		2.34143	5.22888	0.000128402	0.00469795	0.237049	1		2.29482	5.22888	0.000243295	0.0195186	0.237049	1		-0.094103	5.22888	0.878578	0.983903	0.237049	0		-3.37357	5.22888	1.45e-07	8.25e-06	0.237049	-1		gnl|BL_ORD_ID|18872811gi|590689599|ref|XP_007043272.1| DNAJ heat shock N-terminal domain-containing protein, putative [Theobroma cacao] gi|508707207|gb|EOX99103.1| DNAJ heat shock N-terminal domain-containing protein, putative [Theobroma cacao]	GO:0009507, GO:0016020, GO:0016021
CP_DN105258_c0_g1	-1.27909	2.92583	0.00785079	0.143441	0.14001	0		0.78058	2.92583	0.0945369	0.476991	0.14001	0		-0.756784	2.92583	0.105161	0.570786	0.14001	0		-0.599924	2.92583	0.208283	0.540609	0.14001	0		1.34884	2.92583	0.00428999	0.0309491	0.14001	1		no annotation
CP_DN105301_c0_g1	-0.406034	2.31854	0.393217	0.844194	0.132784	0		0.0444082	2.31854	0.928678	1	0.132784	0		0.0450104	2.31854	0.925587	1	0.132784	0		-0.0335775	2.31854	0.94736	1	0.132784	0		1.92213	2.31854	6.21e-05	0.00115444	0.132784	1		no annotation
CP_DN105444_c0_g1	2.37284	0.25291	0.00755957	0.140206	0.367723	0		-3.26879	0.25291	0.00165868	0.0347088	0.367723	-1		-0.319079	0.25291	0.719515	0.99462	0.367723	0		1.03344	0.25291	0.208451	0.540808	0.367723	0		1.71575	0.25291	0.0425278	0.163947	0.367723	0		no annotation
CP_DN105448_c0_g1	0.322939	0.683847	0.634628	0.948036	0.144208	0		-1.12632	0.683847	0.07	0.402186	0.144208	0		0.319164	0.683847	0.621328	0.974781	0.144208	0		-1.09572	0.683847	0.0394562	0.207353	0.144208	0		2.74898	0.683847	9.83e-07	4.02e-05	0.144208	1		no annotation
CP_DN105554_c0_g1	0.0934041	0.0819478	0.924587	1	0.382167	0		0.444174	0.0819478	0.640384	0.970396	0.382167	0		1.88113	0.0819478	0.0613235	0.441918	0.382167	0		-3.71257	0.0819478	0.000470499	0.00908755	0.382167	-1		-7.11997	0.0819478	2.55e-06	8.86e-05	0.382167	-1		no annotation
CP_DN10557_c0_g1	1.58058	1.10299	0.0658833	0.42482	0.238205	0		-2.70877	1.10299	0.00106381	0.0251359	0.238205	-1		-1.49026	1.10299	0.039087	0.345868	0.238205	0		-1.00348	1.10299	0.119055	0.40052	0.238205	0		2.49944	1.10299	0.000252992	0.00354571	0.238205	1		no annotation
CP_DN105611_c0_g1	-1.18712	0.991654	0.431756	0.86459	1.38841	0		2.23849	0.991654	0.1561	0.610316	1.38841	0		-2.36	0.991654	0.142037	0.644476	1.38841	0		-7.7923	0.991654	0.00121351	0.0182352	1.38841	-1		0.637408	0.991654	0.679033	0.86818	1.38841	0		gnl|BL_ORD_ID|63082899gi|350537177|ref|NP_001234027.1| spe4 protein [Solanum lycopersicum] gi|40788039|emb|CAE54353.1| putative spermine synthase [Solanum lycopersicum]	GO:0010087, GO:0016768, GO:0009926, GO:0005737, GO:0003824, GO:0006596, GO:0010487, GO:0048759
CP_DN105627_c0_g1	-3.09179	-0.208903	0.000267154	0.0194901	0.23481	-1		-0.243141	-0.208903	0.774715	0.995154	0.23481	0		-0.648689	-0.208903	0.34526	0.868734	0.23481	0		0.67066	-0.208903	0.347695	0.691609	0.23481	0		-1.20464	-0.208903	0.281982	0.545443	0.23481	0		gnl|BL_ORD_ID|18878816gi|590657942|ref|XP_007034708.1| Cupredoxin superfamily protein, putative [Theobroma cacao] gi|508713737|gb|EOY05634.1| Cupredoxin superfamily protein, putative [Theobroma cacao]	GO:0009055
CP_DN105636_c0_g1	-1.70339	-0.0785993	0.0110309	0.172188	0.223758	0		2.45597	-0.0785993	0.000488539	0.0135913	0.223758	1		-0.183888	-0.0785993	1	1	0.223758	0		-0.250407	-0.0785993	1	1	0.223758	0		-1.74805	-0.0785993	0.0586068	0.203485	0.223758	0		no annotation
CP_DN105683_c0_g1	5.9066	0.167119	2.45e-05	0.00358321	0.710769	1		6.46167	0.167119	0.000860586	0.0211839	0.710769	1		-2.34833	0.167119	0.0569462	0.424844	0.710769	0		2.55561	0.167119	0.0698481	0.295386	0.710769	0		-4.91816	0.167119	0.000309187	0.00415252	0.710769	-1		no annotation
CP_DN105710_c0_g1	-1.07288	2.39175	0.0233331	0.255996	0.12892	0		-0.77092	2.39175	0.104452	0.502361	0.12892	0		-1.469	2.39175	0.00164344	0.0609788	0.12892	0		-1.69526	2.39175	0.000208149	0.00495699	0.12892	-1		3.48532	2.39175	2.07e-12	6.11e-10	0.12892	1		no annotation
CP_DN105761_c0_g1	-1.05219	0.388681	0.155227	0.617307	0.296592	0		2.68105	0.388681	0.000354786	0.0105121	0.296592	1		-0.337219	0.388681	0.760141	1	0.296592	0		-0.178571	0.388681	0.902362	0.992721	0.296592	0		-0.569598	0.388681	0.432046	0.689833	0.296592	0		no annotation
CP_DN105841_c0_g1	-0.319701	1.33204	0.663812	0.955265	0.312841	0		1.57686	1.33204	0.0275546	0.229523	0.312841	0		-2.16076	1.33204	0.00255361	0.0778593	0.312841	0		3.23165	1.33204	6.18e-05	0.00192925	0.312841	1		0.333766	1.33204	0.694158	0.87717	0.312841	0		no annotation
CP_DN105866_c0_g1	0.960559	1.10986	0.0865413	0.481854	0.15528	0		-1.77459	1.10986	0.00222531	0.0432994	0.15528	-1		-0.436842	1.10986	0.412933	0.909476	0.15528	0		0.42195	1.10986	0.441487	0.769304	0.15528	0		0.729112	1.10986	0.169614	0.403373	0.15528	0		no annotation
CP_DN105895_c0_g1	1.09601	1.62046	0.0660152	0.425202	0.225533	0		0.222028	1.62046	0.741864	0.989621	0.225533	0		0.852321	1.62046	0.17603	0.700513	0.225533	0		1.11321	1.62046	0.07323	0.303685	0.225533	0		-1.75409	1.62046	0.00730911	0.0458681	0.225533	-1		gnl|BL_ORD_ID|26944446gi|565359981|ref|XP_006346761.1| PREDICTED: ethylene-responsive transcription factor 1B-like [Solanum tuberosum]	GO:0003677, GO:0003700, GO:0006351, GO:0006355, GO:0005634
CP_DN105911_c0_g1	-0.855477	0.0326254	0.18009	0.651507	0.198519	0		2.23859	0.0326254	0.000781336	0.0197221	0.198519	1		0.639028	0.0326254	0.556666	0.958085	0.198519	0		1.56041	0.0326254	0.0357189	0.194836	0.198519	0		1.46944	0.0326254	0.0367328	0.147862	0.198519	0		no annotation
CP_DN105973_c0_g1	0.274163	1.55631	0.598871	0.937699	0.113401	0		-1.06449	1.55631	0.0307666	0.244473	0.113401	0		0.376406	1.55631	0.463741	0.931472	0.113401	0		-0.930937	1.55631	0.0368244	0.198401	0.113401	0		1.55775	1.55631	0.000649593	0.00747325	0.113401	1		gnl|BL_ORD_ID|79201881gi|976919447|gb|KVI04411.1| Zinc finger, NF-X1-type [Cynara cardunculus var. scolymus]	GO:0000166, GO:0003700, GO:0008270, GO:0006355, GO:0005634
CP_DN106070_c0_g1	1.83009	2.3739	0.0207892	0.242113	0.401144	0		3.08605	2.3739	0.000405075	0.0116867	0.401144	1		7.35443	2.3739	1.42e-06	0.000731775	0.401144	1		-0.584552	2.3739	0.508899	0.814806	0.401144	0		-5.23772	2.3739	7.1e-08	4.5e-06	0.401144	-1		no annotation
CP_DN106269_c0_g1	-1.98084	0.0107554	0.000556159	0.0286086	0.169705	-1		2.4103	0.0107554	6.36e-05	0.00272299	0.169705	1		0.833755	0.0107554	0.299467	0.836114	0.169705	0		0.178455	0.0107554	1	1	0.169705	0		-2.45283	0.0107554	0.0022472	0.0191479	0.169705	-1		no annotation
CP_DN106281_c0_g1	0.529922	0.167516	0.482395	0.890926	0.191864	0		-0.686342	0.167516	0.365032	0.854687	0.191864	0		0.678892	0.167516	0.373423	0.888359	0.191864	0		-0.894896	0.167516	0.141344	0.440124	0.191864	0		2.66118	0.167516	6.09e-05	0.00113596	0.191864	1		no annotation
CP_DN106292_c0_g1	-0.480425	1.40122	0.472933	0.886379	0.199527	0		-2.05594	1.40122	0.00110521	0.0259968	0.199527	-1		-0.966713	1.40122	0.0909481	0.535759	0.199527	0		0.542007	1.40122	0.336305	0.681015	0.199527	0		3.27479	1.40122	1.05e-07	6.28e-06	0.199527	1		no annotation
CP_DN106409_c0_g1	0.784029	0.575681	0.128078	0.571247	0.142636	0		-0.40249	0.575681	0.539355	0.94311	0.142636	0		0.105617	0.575681	0.919386	1	0.142636	0		-0.421083	0.575681	0.501362	0.809392	0.142636	0		-2.3948	0.575681	9.86e-05	0.00165865	0.142636	-1		no annotation
CP_DN10650_c0_g1	-0.62969	2.95895	0.155965	0.61846	0.132201	0		3.19142	2.95895	6.87e-11	2.63e-08	0.132201	1		-0.365239	2.95895	0.479246	0.93569	0.132201	0		-1.44208	2.95895	0.0019533	0.0260887	0.132201	-1		1.71933	2.95895	0.000186213	0.00276548	0.132201	1		gnl|BL_ORD_ID|18912040gi|590577254|ref|XP_007013185.1| Heat shock transcription factor C1, putative [Theobroma cacao] gi|508783548|gb|EOY30804.1| Heat shock transcription factor C1, putative [Theobroma cacao]	GO:0003677, GO:0003700, GO:0006355, GO:0043565, GO:0005634
CP_DN106682_c0_g1	0.33222	0.680224	0.572193	0.927212	0.168582	0		-0.0719069	0.680224	0.940152	1	0.168582	0		0.960692	0.680224	0.106096	0.573283	0.168582	0		-0.169186	0.680224	0.790103	0.951309	0.168582	0		-1.86143	0.680224	0.00240078	0.0201172	0.168582	-1		no annotation
CP_DN10674_c0_g1	-0.0862546	2.47116	0.916228	1	0.356894	0		0.914762	2.47116	0.226992	0.719061	0.356894	0		-3.3069	2.47116	2.96e-05	0.00503989	0.356894	-1		-0.359481	2.47116	0.621633	0.87506	0.356894	0		0.666168	2.47116	0.381005	0.644609	0.356894	0		no annotation
CP_DN10674_c0_g2	-0.0939557	2.65792	0.897567	1	0.307897	0		0.333753	2.65792	0.635407	0.970268	0.307897	0		-3.02734	2.65792	2.89e-05	0.00502778	0.307897	-1		-0.229075	2.65792	0.735352	0.928342	0.307897	0		0.869194	2.65792	0.212672	0.460976	0.307897	0		no annotation
CP_DN106746_c0_g1	0.400755	0.719451	0.587794	0.933461	0.180198	0		-3.01919	0.719451	7.8e-06	0.000490348	0.180198	-1		-1.04953	0.719451	0.0676921	0.464355	0.180198	0		-0.635447	0.719451	0.264604	0.608771	0.180198	0		2.7784	0.719451	1.55e-05	0.000380632	0.180198	1		no annotation
CP_DN10683_c0_g2	1.64013	0.887798	0.0406155	0.339372	0.345315	0		-1.84702	0.887798	0.0276337	0.229865	0.345315	0		-0.110667	0.887798	1	1	0.345315	0		-3.34543	0.887798	0.000121012	0.00325776	0.345315	-1		-0.0112495	0.887798	1	1	0.345315	0		no annotation
CP_DN107086_c0_g1	2.301	0.254252	0.00256404	0.0763459	0.153253	0		-1.68455	0.254252	0.0101403	0.121467	0.153253	0		0.150257	0.254252	0.831056	1	0.153253	0		0.15923	0.254252	0.805191	0.957378	0.153253	0		2.13747	0.254252	0.000324026	0.00431344	0.153253	1		no annotation
CP_DN107128_c0_g1	-0.470299	-0.324431	0.469043	0.884325	0.206442	0		2.686	-0.324431	0.000352958	0.0104837	0.206442	1		-0.326544	-0.324431	0.794669	1	0.206442	0		-0.477122	-0.324431	0.723985	0.923058	0.206442	0		-1.48313	-0.324431	0.073723	0.23671	0.206442	0		no annotation
CP_DN10723_c0_g1	0.330441	4.32518	0.37341	0.834011	0.0945833	0		-0.147058	4.32518	0.691139	0.977831	0.0945833	0		0.480541	4.32518	0.194731	0.724637	0.0945833	0		1.23788	4.32518	0.00131193	0.0194002	0.0945833	1		-1.76037	4.32518	7.01e-06	0.000199264	0.0945833	-1		gnl|BL_ORD_ID|43761739gi|553836880|gb|AGY62774.1| orf159 (mitochondrion) [Eruca vesicaria subsp. sativa]	GO:0005739
CP_DN107282_c0_g1	0.707476	3.52806	0.24614	0.731009	0.253827	0		-0.66451	3.52806	0.280653	0.781409	0.253827	0		-0.140877	3.52806	0.820095	1	0.253827	0		4.40242	3.52806	3.59e-10	1.52e-07	0.253827	1		-2.78326	3.52806	1.83e-05	0.000436187	0.253827	-1		gnl|BL_ORD_ID|1123849gi|378548276|sp|A2XRZ0.1|AKR2_ORYSI RecName: Full=Probable aldo-keto reductase 2 gi|116309562|emb|CAH66623.1| OSIGBa0115A19.4 [Oryza sativa Indica Group] gi|125547778|gb|EAY93600.1| hypothetical protein OsI_15387 [Oryza sativa Indica Group]	GO:0016491, GO:0055114
CP_DN107361_c0_g1	0.76438	-0.261291	0.253985	0.73992	0.216001	0		0.840784	-0.261291	0.222883	0.711829	0.216001	0		-0.564521	-0.261291	0.549498	0.955473	0.216001	0		-2.12559	-0.261291	0.00448789	0.0473868	0.216001	-1		0.260829	-0.261291	0.795018	0.930978	0.216001	0		no annotation
CP_DN10737_c0_g1	-0.0475974	0.292018	0.952489	1	0.139455	0		0.0444844	0.292018	1	1	0.139455	0		-0.509486	0.292018	0.370534	0.88636	0.139455	0		-0.200063	0.292018	0.727812	0.924913	0.139455	0		1.73962	0.292018	0.00140149	0.0134512	0.139455	1		no annotation
CP_DN10738_c0_g1	0.92024	3.89979	0.0280571	0.282451	0.104355	0		-3.43909	3.89979	5.1e-15	5.14e-12	0.104355	-1		-0.179847	3.89979	0.643636	0.97936	0.104355	0		-0.032356	3.89979	0.937943	1	0.104355	0		2.62014	3.89979	3.21e-10	4.97e-08	0.104355	1		no annotation
CP_DN10744_c0_g1	0.369924	6.22331	0.432525	0.865287	0.156724	0		0.239852	6.22331	0.610683	0.963372	0.156724	0		0.683656	6.22331	0.149938	0.660142	0.156724	0		0.345577	6.22331	0.464376	0.786378	0.156724	0		-2.36792	6.22331	1.78e-06	6.73e-05	0.156724	-1		gnl|BL_ORD_ID|47635427gi|728833949|gb|KHG13392.1| quinone oxidoreductase -like protein [Gossypium arboreum]	GO:0016491, GO:0055114
CP_DN10744_c0_g2	-0.811961	3.34668	0.0929234	0.499202	0.151856	0		0.545475	3.34668	0.24806	0.747588	0.151856	0		-0.12151	3.34668	0.804272	1	0.151856	0		0.670509	3.34668	0.1666	0.482146	0.151856	0		1.70874	3.34668	0.000533447	0.00640243	0.151856	1		no annotation
CP_DN107459_c0_g1	1.02198	0.167895	0.129882	0.575381	0.169913	0		-1.16135	0.167895	0.0912759	0.467274	0.169913	0		-0.724	0.167895	0.266339	0.804851	0.169913	0		-1.56726	0.167895	0.00619081	0.0597505	0.169913	0		2.1695	0.167895	0.000407793	0.00518283	0.169913	1		no annotation
CP_DN107604_c0_g1	0.392368	0.72581	0.494961	0.895372	0.142293	0		-1.45103	0.72581	0.00882823	0.110344	0.142293	0		0.22351	0.72581	0.751349	1	0.142293	0		-0.346288	0.72581	0.547665	0.836656	0.142293	0		1.93142	0.72581	0.00087652	0.00940302	0.142293	1		no annotation
CP_DN10765_c0_g1	-1.30398	0.171399	0.0327899	0.304042	0.139898	0		-0.952668	0.171399	0.105605	0.505082	0.139898	0		-0.166971	0.171399	0.757105	1	0.139898	0		0.372234	0.171399	0.522951	0.822233	0.139898	0		1.53337	0.171399	0.00743441	0.0463772	0.139898	1		no annotation
CP_DN107843_c0_g1	-0.125144	2.11725	0.773682	0.982275	0.106529	0		-0.1598	2.11725	0.744947	0.989996	0.106529	0		0.266419	2.11725	0.550133	0.955639	0.106529	0		-0.423411	2.11725	0.330555	0.675205	0.106529	0		1.38578	2.11725	0.000993315	0.0103748	0.106529	1		no annotation
CP_DN107946_c0_g1	1.50564	0.27422	0.0746781	0.451016	0.168244	0		-1.81321	0.27422	0.00378874	0.0620695	0.168244	0		-0.314778	0.27422	0.588043	0.968612	0.168244	0		0.694905	0.27422	0.244418	0.585607	0.168244	0		2.08428	0.27422	0.00160691	0.0149016	0.168244	1		no annotation
CP_DN10802_c0_g1	0.95993	1.59804	0.229315	0.715901	0.212501	0		-2.85578	1.59804	5.54e-06	0.000367936	0.212501	-1		0.172689	1.59804	0.777997	1	0.212501	0		1.90489	1.59804	0.00137138	0.0200155	0.212501	1		2.69425	1.59804	5.48e-05	0.00104433	0.212501	1		gnl|BL_ORD_ID|16541223gi|460369063|ref|XP_004230384.1| PREDICTED: ferric reduction oxidase 6-like [Solanum lycopersicum]	GO:0016491, GO:0016020, GO:0016021, GO:0055114
CP_DN10819_c0_g1	-0.575327	6.12617	0.0597686	0.406792	0.0647517	0		-0.173208	6.12617	0.569908	0.954352	0.0647517	0		-1.03079	6.12617	0.000742681	0.0390079	0.0647517	-1		0.853912	6.12617	0.00509797	0.0519653	0.0647517	0		1.23781	6.12617	6e-05	0.00112378	0.0647517	1		no annotation
CP_DN10819_c0_g2	-0.825004	5.14816	0.0150985	0.20336	0.077558	0		-0.419638	5.14816	0.211839	0.697729	0.077558	0		-1.21529	5.14816	0.000313623	0.0228114	0.077558	-1		0.759158	5.14816	0.0233307	0.146869	0.077558	0		1.55459	5.14816	5.8e-06	0.000171567	0.077558	1		gnl|BL_ORD_ID|45243596gi|695027705|ref|XP_009401203.1| PREDICTED: 33 kDa ribonucleoprotein, chloroplastic [Musa acuminata subsp. malaccensis]	GO:0000166, GO:0003676
CP_DN108410_c0_g1	0.516282	0.386255	0.429366	0.8644	0.172703	0		0.661342	0.386255	0.280594	0.781409	0.172703	0		-1.9668	0.386255	0.000898077	0.0431602	0.172703	-1		1.0224	0.386255	0.0734136	0.304029	0.172703	0		1.25075	0.386255	0.0342136	0.141108	0.172703	0		no annotation
CP_DN108520_c0_g1	2.52209	0.498424	0.00551344	0.118022	0.193821	0		-1.63314	0.498424	0.024681	0.214541	0.193821	0		-0.016374	0.498424	0.947674	1	0.193821	0		-1.13995	0.498424	0.0613702	0.272422	0.193821	0		3.73472	0.498424	2.86e-08	2.17e-06	0.193821	1		no annotation
CP_DN10861_c0_g2	2.01571	1.24007	0.0131238	0.18864	0.402157	0		0.228058	1.24007	0.807464	1	0.402157	0		5.46967	1.24007	8.35e-06	0.00230877	0.402157	1		-0.217989	1.24007	0.883708	0.985853	0.402157	0		-5.52574	1.24007	2.5e-07	1.33e-05	0.402157	-1		gnl|BL_ORD_ID|18886219gi|590611522|ref|XP_007022127.1| PR5-like receptor kinase [Theobroma cacao] gi|508721755|gb|EOY13652.1| PR5-like receptor kinase [Theobroma cacao]	GO:0000166, GO:0016020, GO:0016021, GO:0016310, GO:0004672, GO:0016301, GO:0004674, GO:0005524, GO:0006468
CP_DN108650_c0_g1	-0.443908	0.320323	0.544644	0.917122	0.297811	0		0.934581	0.320323	0.191394	0.670963	0.297811	0		1.83954	0.320323	0.0347118	0.325829	0.297811	0		3.53425	0.320323	0.00138997	0.020232	0.297811	1		-5.97266	0.320323	6.62e-08	4.25e-06	0.297811	-1		no annotation
CP_DN10875_c0_g1	1.49749	1.09267	0.0537784	0.387307	0.358175	0		0.484265	1.09267	0.591262	0.96065	0.358175	0		2.63807	1.09267	0.017784	0.225784	0.358175	0		-4.32764	1.09267	6.86e-06	0.000363301	0.358175	-1		-1.64296	1.09267	0.0346742	0.142493	0.358175	0		no annotation
CP_DN108752_c0_g1	0.585774	0.428462	0.314973	0.794938	0.110245	0		0.0178124	0.428462	1	1	0.110245	0		0.174458	0.428462	0.790401	1	0.110245	0		0.1643	0.428462	0.804879	0.957362	0.110245	0		2.11014	0.428462	2.89e-05	0.000620281	0.110245	1		no annotation
CP_DN10877_c0_g1	-0.202157	3.80814	0.664208	0.955265	0.1415	0		-0.977281	3.80814	0.0340843	0.262123	0.1415	0		-1.02181	3.80814	0.0249178	0.271384	0.1415	0		4.41117	3.80814	2.88e-16	9.43e-13	0.1415	1		-1.21686	3.80814	0.00972213	0.0565299	0.1415	0		gnl|BL_ORD_ID|61235963gi|859130178|gb|AKO63166.1| aryl alcohol dehydrogenase [Rhodiola rosea] gi|859130236|gb|AKO63167.1| aryl alcohol dehydrogenase [Rhodiola rosea]	GO:0016491, GO:0055114, GO:0018456
CP_DN10877_c1_g3	-1.43027	0.0850372	0.278648	0.762728	0.972606	0		0.320808	0.0850372	0.846441	1	0.972606	0		0.439721	0.0850372	0.735694	0.998725	0.972606	0		6.90072	0.0850372	0.00102345	0.0161483	0.972606	1		1.07175	0.0850372	0.425926	0.685832	0.972606	0		gnl|BL_ORD_ID|69933501gi|928193496|gb|ALE65998.1| cytochrome b5 [Camellia sinensis var. sinensis]	GO:0046872, GO:0016491, GO:0016020, GO:0016021, GO:0020037, GO:0055114, GO:0047063
CP_DN108921_c0_g1	-0.63944	1.44596	0.178295	0.649687	0.109371	0		-1.04655	1.44596	0.0210386	0.1954	0.109371	0		-0.473263	1.44596	0.291307	0.830246	0.109371	0		-0.814783	1.44596	0.0581507	0.264548	0.109371	0		1.90768	1.44596	5.55e-05	0.00105635	0.109371	1		no annotation
CP_DN108946_c0_g1	0.847829	0.401392	0.191443	0.664474	0.14759	0		-2.90642	0.401392	4.94e-05	0.00228465	0.14759	-1		0.017275	0.401392	1	1	0.14759	0		-0.80358	0.401392	0.141476	0.440254	0.14759	0		1.94145	0.401392	0.00100125	0.0104298	0.14759	1		no annotation
CP_DN1091_c0_g1	-0.760915	0.296283	0.274477	0.758781	0.148234	0		-1.05753	0.296283	0.0845719	0.449239	0.148234	0		-0.714129	0.296283	0.192982	0.72137	0.148234	0		0.59397	0.296283	0.318229	0.661804	0.148234	0		2.05676	0.296283	0.00067888	0.00772808	0.148234	1		no annotation
CP_DN109199_c0_g1	-0.240114	1.18294	0.770623	0.98197	0.363718	0		0.475647	1.18294	0.537	0.941522	0.363718	0		0.274772	1.18294	0.764422	1	0.363718	0		1.85314	1.18294	0.0260856	0.158224	0.363718	0		-2.41182	1.18294	0.0021446	0.0185221	0.363718	-1		no annotation
CP_DN109261_c0_g1	0.218967	0.0239785	0.840589	0.997193	0.155463	0		-0.42524	0.0239785	0.490123	0.927454	0.155463	0		0.390181	0.0239785	0.61547	0.973946	0.155463	0		-0.0837692	0.0239785	0.944877	1	0.155463	0		3.04219	0.0239785	2.7e-06	9.29e-05	0.155463	1		no annotation
CP_DN10938_c0_g1	-1.28784	0.546403	0.0637667	0.418015	0.239314	0		1.45292	0.546403	0.0288443	0.236164	0.239314	0		-0.92346	0.546403	0.242689	0.78105	0.239314	0		-2.09962	0.546403	0.00304267	0.0360346	0.239314	-1		2.50986	0.546403	0.000327055	0.00434658	0.239314	1		gnl|BL_ORD_ID|2716114gi|225735188|gb|ACO25571.1| protein kinase-coding resistance protein [Nicotiana repanda]	GO:0016310, GO:0004672, GO:0016301, GO:0004674, GO:0005524, GO:0006468
CP_DN109471_c0_g1	-0.337352	2.12448	0.433366	0.865971	0.110964	0		-0.119945	2.12448	0.804542	1	0.110964	0		-0.443437	2.12448	0.308384	0.842991	0.110964	0		1.33673	2.12448	0.00363707	0.040464	0.110964	1		-0.251077	2.12448	0.587698	0.81084	0.110964	0		gnl|BL_ORD_ID|62238194gi|703108476|ref|XP_010099041.1| Chaperone protein ClpC [Morus notabilis] gi|587887771|gb|EXB76501.1| Chaperone protein ClpC [Morus notabilis]	GO:0000166, GO:0005524
CP_DN109474_c0_g1	-1.52463	0.414176	0.00730709	0.136784	0.1745	0		1.863	0.414176	0.00147533	0.0321827	0.1745	1		0.283791	0.414176	0.748901	1	0.1745	0		-0.109514	0.414176	0.923794	1	0.1745	0		-0.56171	0.414176	0.336989	0.601488	0.1745	0		no annotation
CP_DN10961_c0_g1	-0.493239	2.09577	0.307295	0.787401	0.139601	0		0.251818	2.09577	0.599825	0.961421	0.139601	0		0.225936	2.09577	0.643101	0.979107	0.139601	0		0.522183	2.09577	0.293033	0.639913	0.139601	0		2.14794	2.09577	2.41e-05	0.0005383	0.139601	1		gnl|BL_ORD_ID|32618495gi|225460745|ref|XP_002268373.1| PREDICTED: ABC transporter G family member 25 [Vitis vinifera]	GO:0042626, GO:0000166, GO:0055085, GO:0016020, GO:0016021, GO:0005524, GO:0005886, GO:0016887
CP_DN10961_c0_g2	-0.278855	1.20105	0.657291	0.95407	0.188443	0		0.892181	1.20105	0.116436	0.530806	0.188443	0		-0.403515	1.20105	0.520013	0.949234	0.188443	0		0.288038	1.20105	0.649518	0.88861	0.188443	0		1.98815	1.20105	0.000809324	0.00887134	0.188443	1		gnl|BL_ORD_ID|47631810gi|728830145|gb|KHG09588.1| ABC transporter G family member 25 [Gossypium arboreum]	GO:0000166, GO:0016020, GO:0016021, GO:0005524, GO:0016887
CP_DN109909_c0_g1	-0.094923	0.221976	0.938197	1	0.159172	0		-0.647136	0.221976	0.321853	0.82146	0.159172	0		-0.963369	0.221976	0.0927257	0.538621	0.159172	0		-0.751563	0.221976	0.195221	0.524495	0.159172	0		2.32145	0.221976	0.000666078	0.00760495	0.159172	1		no annotation
CP_DN10997_c0_g1	0.00577868	0.473387	1	1	0.169879	0		-0.824941	0.473387	0.184519	0.660212	0.169879	0		-0.21229	0.473387	0.715108	0.99462	0.169879	0		0.0275179	0.473387	1	1	0.169879	0		2.28143	0.473387	0.000194918	0.00285958	0.169879	1		no annotation
CP_DN11015_c0_g1	-0.488657	3.63448	0.169221	0.636913	0.0857994	0		0.489424	3.63448	0.171921	0.638208	0.0857994	0		-0.138705	3.63448	0.712364	0.994106	0.0857994	0		0.436545	3.63448	0.230721	0.569061	0.0857994	0		-1.27467	3.63448	0.000622249	0.00725897	0.0857994	-1		gnl|BL_ORD_ID|47150198gi|723658021|ref|XP_010321129.1| PREDICTED: GTP-binding protein OBGC, chloroplastic [Solanum lycopersicum] gi|723658024|ref|XP_010321137.1| PREDICTED: GTP-binding protein OBGC, chloroplastic [Solanum lycopersicum] gi|723658027|ref|XP_010321141.1| PREDICTED: GTP-binding protein OBGC, chloroplastic [Solanum lycopersicum]	GO:0009790, GO:0005525, GO:0000166, GO:0000287, GO:0009570, GO:0009706, GO:0009507, GO:0003924, GO:0009793, GO:0006364, GO:0010027, GO:0009658
CP_DN11023_c0_g1	0.0932877	1.34978	0.924095	1	0.45532	0		-0.976098	1.34978	0.25821	0.758818	0.45532	0		-0.332392	1.34978	0.714516	0.99462	0.45532	0		1.06387	1.34978	0.235954	0.575124	0.45532	0		-2.45388	1.34978	0.0062516	0.0411906	0.45532	-1		gnl|BL_ORD_ID|16553680gi|460404387|ref|XP_004247664.1| PREDICTED: pentatricopeptide repeat-containing protein At4g14820 [Solanum lycopersicum]	GO:0008270
CP_DN1103_c0_g1	0.611284	2.45576	0.474742	0.886993	0.490257	0		1.64911	2.45576	0.0658959	0.390431	0.490257	0		1.83079	2.45576	0.0464899	0.380222	0.490257	0		0.764352	2.45576	0.46128	0.785155	0.490257	0		-6.20074	2.45576	6.29e-08	4.1e-06	0.490257	-1		gnl|BL_ORD_ID|47644095gi|728843391|gb|KHG22834.1| Pleiotropic drug resistance 1 [Gossypium arboreum]	GO:0000166, GO:0016020, GO:0016021, GO:0006810, GO:0005524, GO:0016887
CP_DN11036_c0_g2	-2.15038	0.42586	0.00452386	0.106627	0.305942	0		2.0254	0.42586	0.00649697	0.0899076	0.305942	0		-2.88451	0.42586	0.000142032	0.0144528	0.305942	-1		0.940287	0.42586	0.225503	0.563534	0.305942	0		0.608821	0.42586	0.442133	0.697802	0.305942	0		gnl|BL_ORD_ID|16555496gi|460409487|ref|XP_004250170.1| PREDICTED: cysteine-rich repeat secretory protein 60 isoform X1 [Solanum lycopersicum]	GO:0016020, GO:0016021
CP_DN11049_c0_g1	0.295788	0.219565	0.861343	1	0.181677	0		-4.04132	0.219565	3.06e-07	3.43e-05	0.181677	-1		0.410502	0.219565	0.526052	0.950686	0.181677	0		-0.0452503	0.219565	0.959138	1	0.181677	0		3.45551	0.219565	3.63e-07	1.8e-05	0.181677	1		no annotation
CP_DN110498_c0_g1	-0.101031	-0.397171	0.953264	1	0.231615	0		0.199092	-0.397171	0.787545	0.998464	0.231615	0		3.49272	-0.397171	0.000115115	0.013003	0.231615	1		0.969458	-0.397171	0.271297	0.615837	0.231615	0		-5.99862	-0.397171	5.45e-05	0.00104101	0.231615	-1		no annotation
CP_DN11056_c0_g1	-0.0450645	4.9046	0.903628	1	0.0924113	0		-0.709994	4.9046	0.0543782	0.347559	0.0924113	0		-1.27729	4.9046	0.000549221	0.0320355	0.0924113	-1		0.155323	4.9046	0.67191	0.899655	0.0924113	0		0.870551	4.9046	0.0184202	0.0900976	0.0924113	0		gnl|BL_ORD_ID|2066029gi|58013371|gb|AAW63039.1| plastidial delta-12 oleate desaturase [Olea europaea]	GO:0006629, GO:0016020, GO:0016021
CP_DN11056_c1_g1	-1.7506	0.0925141	0.0135019	0.190973	0.237488	0		-0.428273	0.0925141	0.531055	0.938564	0.237488	0		0.0370791	0.0925141	0.963889	1	0.237488	0		2.86025	0.0925141	0.000595815	0.0108916	0.237488	1		-1.84778	0.0925141	0.0248401	0.112351	0.237488	0		gnl|BL_ORD_ID|47067256gi|615503249|gb|AHX59270.1| procerain B [Calotropis procera]	GO:0008233, GO:0006508, GO:0008234, GO:0016787
CP_DN110798_c0_g1	1.76658	-0.362564	0.0699709	0.435928	0.252478	0		-2.7555	-0.362564	0.00240064	0.0454671	0.252478	-1		0.0620923	-0.362564	1	1	0.252478	0		-0.688901	-0.362564	0.341645	0.686099	0.252478	0		2.74375	-0.362564	0.0010041	0.0104467	0.252478	1		no annotation
CP_DN110875_c0_g1	0.616006	0.329689	0.268198	0.75302	0.143523	0		-0.150522	0.329689	0.794083	0.999279	0.143523	0		-0.4152	0.329689	0.431285	0.917861	0.143523	0		2.07045	0.329689	0.000789578	0.0133334	0.143523	1		-1.32844	0.329689	0.0517748	0.187691	0.143523	0		gnl|BL_ORD_ID|48240004gi|734377932|gb|KHN21767.1| Short-chain dehydrogenase TIC 32, chloroplastic [Glycine soja]	GO:0016491, GO:0055114
CP_DN111048_c0_g1	0.251368	-0.323192	0.765264	0.981646	0.287117	0		0.109913	-0.323192	0.915179	1	0.287117	0		2.87106	-0.323192	0.00100738	0.0462973	0.287117	1		2.37853	-0.323192	0.0157551	0.113416	0.287117	0		-2.84319	-0.323192	0.00150394	0.0141697	0.287117	-1		no annotation
CP_DN11112_c0_g1	0.818009	5.00685	0.0170937	0.217335	0.0770691	0		-1.99853	5.00685	9.09e-09	1.74e-06	0.0770691	-1		-0.521177	5.00685	0.117426	0.597362	0.0770691	0		1.68793	5.00685	8.59e-07	7.23e-05	0.0770691	1		0.0834582	5.00685	0.80939	0.938215	0.0770691	0		gnl|BL_ORD_ID|26055632gi|567860180|ref|XP_006422744.1| hypothetical protein CICLE_v10029272mg [Citrus clementina] gi|557524678|gb|ESR35984.1| hypothetical protein CICLE_v10029272mg [Citrus clementina]	GO:0016020, GO:0016021
CP_DN11112_c0_g2	0.997461	0.372535	0.302523	0.784595	0.175416	0		-3.06767	0.372535	3.82e-05	0.00184381	0.175416	-1		-1.35397	0.372535	0.026703	0.283563	0.175416	0		-0.422188	0.372535	0.485712	0.798386	0.175416	0		3.1254	0.372535	1.25e-06	4.97e-05	0.175416	1		no annotation
CP_DN111446_c0_g1	-0.652021	0.235767	0.35443	0.822168	0.274022	0		0.916977	0.235767	0.180202	0.653264	0.274022	0		0.78203	0.235767	0.342488	0.867098	0.274022	0		2.8905	0.235767	0.00133571	0.0196015	0.274022	1		-5.89123	0.235767	4.47e-08	3.16e-06	0.274022	-1		no annotation
CP_DN11155_c0_g2	-0.415062	1.9289	0.713748	0.968617	0.812581	0		-8.38537	1.9289	1.35e-05	0.000773858	0.812581	-1		0.94805	1.9289	0.392718	0.899093	0.812581	0		-0.298722	1.9289	0.796783	0.954111	0.812581	0		-0.049274	1.9289	0.975246	1	0.812581	0		no annotation
CP_DN11156_c0_g1	0.413794	5.44278	0.160612	0.624852	0.0600134	0		0.0244242	5.44278	0.935892	1	0.0600134	0		-0.173265	5.44278	0.563793	0.961637	0.0600134	0		-1.10418	5.44278	0.000209772	0.0049809	0.0600134	-1		0.305532	5.44278	0.302828	0.566788	0.0600134	0		gnl|BL_ORD_ID|26950361gi|565376910|ref|XP_006354937.1| PREDICTED: thylakoidal processing peptidase 1, chloroplastic-like [Solanum tuberosum]	GO:0006508, GO:0016020, GO:0016021, GO:0008236
CP_DN11169_c0_g1	0.376194	4.16249	0.259252	0.744578	0.0737752	0		0.247053	4.16249	0.464898	0.914456	0.0737752	0		-0.231751	4.16249	0.495734	0.940498	0.0737752	0		-1.03659	4.16249	0.00228784	0.0293437	0.0737752	-1		0.362136	4.16249	0.273229	0.535721	0.0737752	0		gnl|BL_ORD_ID|8907796gi|356576777|ref|XP_003556506.1| PREDICTED: probable rRNA-processing protein EBP2 homolog [Glycine max] gi|947043123|gb|KRG92847.1| hypothetical protein GLYMA_20G233800 [Glycine max]	GO:0034399, GO:0042273, GO:0006364, GO:0030687, GO:0005730
CP_DN111819_c0_g1	-0.6826	1.76714	0.206642	0.684873	0.171229	0		-0.872906	1.76714	0.104637	0.502743	0.171229	0		-1.11675	1.76714	0.0334267	0.320567	0.171229	0		-0.0358117	1.76714	0.955589	1	0.171229	0		3.0834	1.76714	8.64e-08	5.32e-06	0.171229	1		no annotation
CP_DN1119_c0_g2	-1.87263	0.613043	0.0177526	0.222659	0.318615	0		0.679496	0.613043	0.359524	0.850641	0.318615	0		-1.04267	0.613043	0.141983	0.644355	0.318615	0		3.60009	0.613043	4.83e-05	0.00160279	0.318615	1		-0.0320699	0.613043	1	1	0.318615	0		gnl|BL_ORD_ID|32614614gi|225430862|ref|XP_002269182.1| PREDICTED: probable galacturonosyltransferase-like 1 [Vitis vinifera]	GO:0016757, GO:0000271, GO:0005794, GO:0016740
CP_DN11210_c0_g1	-2.40078	0.434205	0.0308421	0.295311	0.455099	0		-0.887187	0.434205	0.309758	0.810311	0.455099	0		0.00685908	0.434205	1	1	0.455099	0		-1.81012	0.434205	0.0384847	0.203755	0.455099	0		3.7208	0.434205	0.000237379	0.00335355	0.455099	1		no annotation
CP_DN11214_c0_g1	-0.764548	3.48726	0.0753171	0.452652	0.118935	0		0.519528	3.48726	0.21967	0.708152	0.118935	0		-0.670302	3.48726	0.11426	0.590971	0.118935	0		-0.723748	3.48726	0.0933065	0.348861	0.118935	0		1.45728	3.48726	0.000770448	0.00852258	0.118935	1		gnl|BL_ORD_ID|16613404gi|596162842|ref|XP_007222947.1| hypothetical protein PRUPE_ppa008855mg [Prunus persica] gi|462419883|gb|EMJ24146.1| hypothetical protein PRUPE_ppa008855mg [Prunus persica]	GO:0016020, GO:0016021
CP_DN112313_c0_g1	3.07466	1.24239	4.56e-05	0.00589073	0.300001	1		0.621116	1.24239	0.41793	0.890623	0.300001	0		1.91411	1.24239	0.0129256	0.18812	0.300001	0		2.95493	1.24239	8.96e-05	0.00256346	0.300001	1		3.25754	1.24239	1.87e-05	0.000441715	0.300001	1		no annotation
CP_DN11254_c0_g1	-1.1688	3.8767	0.012953	0.187748	0.148207	0		1.60535	3.8767	0.000714368	0.0182933	0.148207	1		0.366999	3.8767	0.436836	0.919423	0.148207	0		-0.718303	3.8767	0.132214	0.425015	0.148207	0		-0.476472	3.8767	0.325622	0.589749	0.148207	0		gnl|BL_ORD_ID|1723347gi|225447292|ref|XP_002273713.1| PREDICTED: glutamate receptor 3.7 [Vitis vinifera]	GO:0035235, GO:0016020, GO:0016021, GO:0004970, GO:0006810, GO:0009506, GO:0006811
CP_DN112820_c0_g1	-1.71724	-0.102171	0.182695	0.655334	0.41951	0		-1.58821	-0.102171	0.135982	0.572372	0.41951	0		-0.894986	-0.102171	0.297076	0.834582	0.41951	0		-0.887351	-0.102171	0.318196	0.661804	0.41951	0		4.19235	-0.102171	5.65e-05	0.00107095	0.41951	1		no annotation
CP_DN112900_c0_g1	-0.0905219	5.55049	0.835837	0.995545	0.130023	0		0.213959	5.55049	0.618179	0.964452	0.130023	0		-1.67234	5.55049	0.000145932	0.0146222	0.130023	-1		-0.0217681	5.55049	0.961692	1	0.130023	0		1.86299	5.55049	2.78e-05	0.000602095	0.130023	1		gnl|BL_ORD_ID|58077696gi|817524946|ref|YP_009135012.1| ribosomal protein S16 (plastid) [Diandrolyra sp. Clark 1301] gi|817526131|ref|YP_009136003.1| ribosomal protein S16 (plastid) [Pariana radiciflora] gi|885000220|ref|YP_009157969.1| ribosomal protein S16 (plastid) [Pariana campestris] gi|684183912|gb|AIM53102.1| ribosomal protein S16 (plastid) [Diandrolyra sp. Clark 1301] gi|684183993|gb|AIM53…	GO:0003735, GO:0030529, GO:0005840, GO:0006412, GO:0005622, GO:0009536
CP_DN112953_c0_g1	1.0133	-0.238437	0.139224	0.592096	0.197316	0		-0.457386	-0.238437	0.534176	0.940329	0.197316	0		1.00205	-0.238437	0.131924	0.629083	0.197316	0		3.31717	-0.238437	4.29e-05	0.00146124	0.197316	1		-1.96311	-0.238437	0.043088	0.165232	0.197316	0		no annotation
CP_DN11311_c0_g1	1.98856	0.928165	0.0128946	0.187351	0.218531	0		-2.26563	0.928165	0.00170209	0.0354634	0.218531	-1		-0.722206	0.928165	0.22857	0.768778	0.218531	0		-0.170261	0.928165	0.784794	0.949138	0.218531	0		0.776879	0.928165	0.229657	0.482157	0.218531	0		gnl|BL_ORD_ID|48259040gi|734434199|gb|KHN47270.1| Putative membrane-associated kinase regulator 6 [Glycine soja]	GO:0016310, GO:0016301
CP_DN113148_c0_g1	2.74228	0.302728	0.000221121	0.0167913	0.15496	1		-3.694	0.302728	5.67e-07	5.72e-05	0.15496	-1		0.222042	0.302728	0.72776	0.996538	0.15496	0		0.311595	0.302728	0.607521	0.86747	0.15496	0		2.47981	0.302728	2.88e-05	0.000619314	0.15496	1		no annotation
CP_DN11318_c0_g2	-0.696424	2.91276	0.0591633	0.404837	0.0864459	0		-0.202557	2.91276	0.586246	0.958817	0.0864459	0		0.182105	2.91276	0.6264	0.975014	0.0864459	0		1.46871	2.91276	0.000189263	0.00460717	0.0864459	1		-1.2257	2.91276	0.00207214	0.0180382	0.0864459	-1		no annotation
CP_DN11320_c0_g2	-0.404137	4.22776	0.235617	0.722783	0.0779616	0		-0.154601	4.22776	0.650169	0.972585	0.0779616	0		-0.862892	4.22776	0.0107916	0.170883	0.0779616	0		1.94799	4.22776	4.47e-08	7e-06	0.0779616	1		-1.06923	4.22776	0.00197489	0.0174026	0.0779616	-1		gnl|BL_ORD_ID|16548887gi|460390793|ref|XP_004241009.1| PREDICTED: aldo-keto reductase [Solanum lycopersicum]	GO:0009570, GO:0009507, GO:0016491, GO:0009941, GO:0055114
CP_DN113298_c0_g1	-0.510462	0.237807	0.429643	0.8644	0.226474	0		3.3526	0.237807	2.81e-06	0.000207826	0.226474	1		1.36766	0.237807	0.119381	0.601094	0.226474	0		-2.15814	0.237807	0.00929401	0.0793045	0.226474	0		-1.78804	0.237807	0.0638512	0.214956	0.226474	0		gnl|BL_ORD_ID|32426802gi|223528404|gb|EEF30440.1| hydrolase, hydrolyzing O-glycosyl compounds, putative [Ricinus communis]	GO:0016757, GO:0003824, GO:0047268, GO:0016740, GO:0016787
CP_DN11330_c0_g1	0.143045	6.3837	0.692648	0.961765	0.0914898	0		0.159848	6.3837	0.655914	0.973904	0.0914898	0		-1.38747	6.3837	0.000150012	0.0148032	0.0914898	-1		0.199209	6.3837	0.57934	0.852212	0.0914898	0		1.19047	6.3837	0.00108355	0.0110497	0.0914898	1		no annotation
CP_DN113301_c0_g1	1.60451	-0.331303	0.0140054	0.194592	0.203146	0		1.1379	-0.331303	0.0947839	0.477638	0.203146	0		1.80794	-0.331303	0.0717204	0.477108	0.203146	0		3.83512	-0.331303	0.00140779	0.0204422	0.203146	1		-3.43766	-0.331303	0.000232763	0.00330439	0.203146	-1		no annotation
CP_DN11343_c0_g1	0.45769	0.121062	0.584039	0.931962	0.317146	0		-0.309808	0.121062	0.704514	0.979892	0.317146	0		2.8997	0.121062	0.000453102	0.0282726	0.317146	1		2.88617	0.121062	0.000272362	0.00600091	0.317146	1		1.37082	0.121062	0.0727479	0.234851	0.317146	0		no annotation
CP_DN11391_c0_g2	0.00512845	0.0113644	1	1	1.16862	0		-0.733522	0.0113644	0.597294	0.961184	1.16862	0		-1.19597	0.0113644	0.396648	0.901952	1.16862	0		-0.739335	0.0113644	0.606451	0.866713	1.16862	0		-6.65236	0.0113644	0.00339649	0.0260873	1.16862	-1		no annotation
CP_DN114010_c0_g1	1.57471	-0.0459292	0.0304723	0.293146	0.134159	0		-2.8441	-0.0459292	0.000104734	0.00402087	0.134159	-1		-0.737977	-0.0459292	0.182078	0.708198	0.134159	0		0.0293852	-0.0459292	1	1	0.134159	0		2.40867	-0.0459292	6.15e-05	0.00114513	0.134159	1		no annotation
CP_DN114088_c0_g1	0.663298	1.64369	0.242177	0.727468	0.186855	0		-0.310545	1.64369	0.624593	0.965899	0.186855	0		-0.716568	1.64369	0.236763	0.775943	0.186855	0		-1.69676	1.64369	0.0040683	0.044129	0.186855	-1		0.690095	1.64369	0.210421	0.457976	0.186855	0		no annotation
CP_DN1143_c1_g1	0.989027	-0.477314	0.162689	0.628178	0.232178	0		0.751611	-0.477314	0.31364	0.813585	0.232178	0		2.73573	-0.477314	0.00425075	0.104529	0.232178	0		-0.676483	-0.477314	0.684756	0.905973	0.232178	0		-3.10673	-0.477314	0.00109792	0.0111538	0.232178	-1		no annotation
CP_DN11444_c0_g1	-1.00349	0.226555	0.363877	0.827218	0.365575	0		-2.17544	0.226555	0.0114092	0.131508	0.365575	0		-0.7556	0.226555	0.334103	0.861191	0.365575	0		1.67825	0.226555	0.0526532	0.24921	0.365575	0		3.78133	0.226555	0.000222443	0.00318976	0.365575	1		no annotation
CP_DN1145_c0_g1	1.75182	4.9986	1.64e-05	0.00269745	0.108382	1		0.894042	4.9986	0.0253199	0.218055	0.108382	0		-0.510985	4.9986	0.202396	0.737091	0.108382	0		0.089098	4.9986	0.822213	0.964527	0.108382	0		-0.419958	4.9986	0.290963	0.554903	0.108382	0		no annotation
CP_DN1145_c0_g2	3.06695	2.14609	5.83e-08	3.91e-05	0.16442	1		-0.0999842	2.14609	0.874123	1	0.16442	0		-0.630056	2.14609	0.23719	0.776106	0.16442	0		0.174345	2.14609	0.747431	0.933771	0.16442	0		-0.505844	2.14609	0.325079	0.589326	0.16442	0		no annotation
CP_DN11457_c0_g1	-0.860692	6.71069	0.0209144	0.243041	0.0973892	0		2.44489	6.71069	3.6e-10	1.02e-07	0.0973892	1		1.43554	6.71069	0.000155076	0.014947	0.0973892	1		0.129821	6.71069	0.727348	0.924543	0.0973892	0		-1.07465	6.71069	0.0042842	0.0309467	0.0973892	-1		gnl|BL_ORD_ID|32448149gi|255540423|ref|XP_002511276.1| PREDICTED: BTB/POZ and TAZ domain-containing protein 1 [Ricinus communis] gi|223550391|gb|EEF51878.1| protein binding protein, putative [Ricinus communis]	GO:0003712, GO:0008270, GO:0006355, GO:0016573, GO:0005634, GO:0004402
CP_DN11457_c0_g2	-1.24053	3.71435	0.0266997	0.275297	0.211507	0		2.83775	3.71435	1.67e-06	0.000134655	0.211507	1		2.01511	3.71435	0.000748928	0.0390158	0.211507	1		1.08701	3.71435	0.0611755	0.271856	0.211507	0		-1.73592	3.71435	0.00252058	0.0208163	0.211507	-1		gnl|BL_ORD_ID|48249421gi|734407570|gb|KHN34376.1| BTB/POZ and TAZ domain-containing protein 2 [Glycine soja]	GO:0003712, GO:0008270, GO:0016491, GO:0006355, GO:0055114, GO:0016573, GO:0005634, GO:0004402
CP_DN114571_c0_g1	0.50674	2.44257	0.283473	0.76668	0.128618	0		0.21066	2.44257	0.637282	0.970383	0.128618	0		-1.49054	2.44257	0.00100236	0.0462812	0.128618	-1		1.20813	2.44257	0.00816798	0.072494	0.128618	0		-0.923488	2.44257	0.0444915	0.168642	0.128618	0		no annotation
CP_DN11465_c0_g1	-0.145023	2.47884	0.794042	0.986693	0.175743	0		-0.462861	2.47884	0.378697	0.864101	0.175743	0		-1.13906	2.47884	0.0285519	0.293392	0.175743	0		1.83261	2.47884	0.00058876	0.0107871	0.175743	1		0.864082	2.47884	0.105176	0.298675	0.175743	0		gnl|BL_ORD_ID|62228543gi|703083404|ref|XP_010092204.1| ATP synthase gamma chain [Morus notabilis] gi|587860531|gb|EXB50430.1| ATP synthase gamma chain [Morus notabilis]	GO:0045261, GO:0046961, GO:0046933, GO:0015986
CP_DN11478_c0_g1	0.298307	0.227009	0.722094	0.972448	0.310036	0		-0.396662	0.227009	0.641577	0.970674	0.310036	0		-1.33071	0.227009	0.0794857	0.502023	0.310036	0		0.360688	0.227009	0.658814	0.893415	0.310036	0		2.21934	0.227009	0.0079424	0.0486168	0.310036	1		gnl|BL_ORD_ID|81387234gi|225441167|ref|XP_002268582.1| PREDICTED: uncharacterized protein LOC100258894 [Vitis vinifera] gi|147860818|emb|CAN81061.1| hypothetical protein VITISV_042420 [Vitis vinifera] gi|297739976|emb|CBI30158.3| unnamed protein product [Vitis vinifera]	GO:0009941
CP_DN11507_c0_g1	0.764438	1.70643	0.118219	0.550419	0.144451	0		0.328228	1.70643	0.518753	0.933737	0.144451	0		1.18129	1.70643	0.0305722	0.30353	0.144451	0		-0.686744	1.70643	0.209048	0.541235	0.144451	0		-2.21641	1.70643	3.38e-05	0.000706221	0.144451	-1		no annotation
CP_DN11511_c0_g1	-0.598817	1.51282	0.575625	0.928518	0.456062	0		-1.59587	1.51282	0.0815448	0.440196	0.456062	0		-1.08199	1.51282	0.206427	0.741784	0.456062	0		-0.669484	1.51282	0.431249	0.762501	0.456062	0		5.37008	1.51282	2.26e-07	1.22e-05	0.456062	1		gnl|BL_ORD_ID|17269938gi|472405712|gb|AGI42452.1| xyloglucan endotransglycosylase/hydrolase [Neolamarckia cadamba]	GO:0048046, GO:0005618, GO:0071555, GO:0016762, GO:0016740, GO:0016798, GO:0016787, GO:0010411, GO:0008152, GO:0006073, GO:0005576, GO:0004553, GO:0005975, GO:0042546
CP_DN11522_c0_g1	-0.0560481	4.55994	0.850337	0.999034	0.056578	0		0.310021	4.55994	0.28372	0.784924	0.056578	0		0.0369473	4.55994	0.904073	1	0.056578	0		0.145761	4.55994	0.621036	0.874958	0.056578	0		-1.06203	4.55994	0.000398555	0.00509492	0.056578	-1		gnl|BL_ORD_ID|4330349gi|298362843|gb|ADI78873.1| actin-depolymerizing factor [Hevea brasiliensis]	GO:0003779, GO:0030042, GO:0015629, GO:0005622
CP_DN11552_c0_g1	-2.63989	0.586305	0.000599697	0.0296751	0.291541	-1		4.29483	0.586305	6.6e-07	6.43e-05	0.291541	1		0.179891	0.586305	1	1	0.291541	0		-3.891	0.586305	1.84e-06	0.000132058	0.291541	-1		2.76413	0.586305	0.00122813	0.0121844	0.291541	1		gnl|BL_ORD_ID|39817756gi|656339581|gb|AID16049.1| putative universal stress protein, partial [Catharanthus roseus]	GO:0006950
CP_DN1156_c0_g1	-0.722283	1.62881	0.131993	0.579654	0.136108	0		0.699397	1.62881	0.165261	0.627471	0.136108	0		-1.08256	1.62881	0.0385472	0.343339	0.136108	0		-1.67925	1.62881	0.00114376	0.0175363	0.136108	-1		-0.0119734	1.62881	1	1	0.136108	0		no annotation
CP_DN11565_c0_g1	0.550499	2.75373	0.138351	0.590785	0.0888026	0		0.332105	2.75373	0.388433	0.871147	0.0888026	0		0.738582	2.75373	0.0551363	0.417901	0.0888026	0		-0.30168	2.75373	0.452143	0.777881	0.0888026	0		-1.27084	2.75373	0.00148469	0.0140487	0.0888026	-1		gnl|BL_ORD_ID|26943298gi|565356544|ref|XP_006345124.1| PREDICTED: presenilin-like protein At2g29900 [Solanum tuberosum]	GO:0005789, GO:0007219, GO:0016020, GO:0006508, GO:0016021, GO:0043231, GO:0016485, GO:0016787, GO:0004190, GO:0008233, GO:0005783, GO:0005794, GO:0000139, GO:0005798
CP_DN11566_c0_g1	0.650506	3.18374	0.112407	0.538645	0.108612	0		-0.708059	3.18374	0.093075	0.47217	0.108612	0		0.493603	3.18374	0.240921	0.779952	0.108612	0		0.332462	3.18374	0.450055	0.775801	0.108612	0		-1.11516	3.18374	0.00755832	0.0468957	0.108612	-1		gnl|BL_ORD_ID|18889796gi|590561193|ref|XP_007008741.1| Basic-leucine zipper transcription factor family protein isoform 1 [Theobroma cacao] gi|590561197|ref|XP_007008742.1| Basic-leucine zipper transcription factor family protein isoform 1 [Theobroma cacao] gi|508725654|gb|EOY17551.1| Basic-leucine zipper transcription factor family protein isoform 1 [Theobroma cacao] gi|508725655|gb|EOY17552.1| …	GO:0003700, GO:0006351, GO:0006355, GO:0043565
CP_DN1157_c0_g1	1.99768	1.30143	0.00256734	0.0763498	0.17749	0		-2.68441	1.30143	6.84e-05	0.00287584	0.17749	-1		0.3082	1.30143	0.672883	0.985215	0.17749	0		-0.932436	1.30143	0.096477	0.355033	0.17749	0		1.90563	1.30143	0.000517008	0.00625486	0.17749	1		no annotation
CP_DN11570_c0_g1	0.349511	3.18233	0.452831	0.8771	0.144174	0		0.493383	3.18233	0.287643	0.788781	0.144174	0		0.238157	3.18233	0.621027	0.974617	0.144174	0		1.60856	3.18233	0.000762389	0.012974	0.144174	1		0.039636	3.18233	0.929916	0.994105	0.144174	0		gnl|BL_ORD_ID|62219353gi|703067834|ref|XP_010088072.1| putative pyruvate, phosphate dikinase regulatory protein [Morus notabilis] gi|587840770|gb|EXB31391.1| putative pyruvate, phosphate dikinase regulatory protein [Morus notabilis]	GO:0016772, GO:0016310, GO:0016301, GO:0005524
CP_DN11572_c0_g1	2.4287	5.05538	8.23e-08	4.85e-05	0.129299	1		-0.056384	5.05538	0.900856	1	0.129299	0		1.42056	5.05538	0.00123917	0.0525897	0.129299	0		-2.13903	5.05538	1.9e-06	0.000134713	0.129299	-1		-0.801376	5.05538	0.0653207	0.218593	0.129299	0		no annotation
CP_DN11586_c0_g1	0.625976	0.776177	0.499827	0.897418	0.526175	0		-0.0472038	0.776177	1	1	0.526175	0		0.726828	0.776177	0.568483	0.964075	0.526175	0		-0.509155	0.776177	0.783466	0.948328	0.526175	0		-2.99913	0.776177	0.00543696	0.0371195	0.526175	-1		no annotation
CP_DN11588_c0_g1	-0.35526	0.790146	0.613881	0.94154	0.153175	0		-2.30997	0.790146	0.000184458	0.00619511	0.153175	-1		-0.544528	0.790146	0.309136	0.844364	0.153175	0		-0.578063	0.790146	0.272588	0.617143	0.153175	0		2.31599	0.790146	4.93e-05	0.000957002	0.153175	1		no annotation
CP_DN11589_c0_g1	-0.22102	0.761743	0.79115	0.986612	0.335203	0		-0.795572	0.761743	0.283508	0.784924	0.335203	0		-1.15229	0.761743	0.11836	0.600578	0.335203	0		1.47497	0.761743	0.0560526	0.259253	0.335203	0		-2.71021	0.761743	0.00090932	0.00966472	0.335203	-1		gnl|BL_ORD_ID|18886789gi|590613702|ref|XP_007022739.1| Zinc transporter 1 precursor [Theobroma cacao] gi|508722367|gb|EOY14264.1| Zinc transporter 1 precursor [Theobroma cacao]	GO:0055085, GO:0046873, GO:0016020, GO:0016021, GO:0030001, GO:0005385, GO:0071577, GO:0006810, GO:0006811
CP_DN11602_c0_g1	-1.14923	3.12652	0.00931204	0.156568	0.131202	0		2.38526	3.12652	2.58e-07	2.97e-05	0.131202	1		-0.45265	3.12652	0.324651	0.855864	0.131202	0		0.268465	3.12652	0.583258	0.854277	0.131202	0		-2.52884	3.12652	2.59e-07	1.37e-05	0.131202	-1		gnl|BL_ORD_ID|18903370gi|590665710|ref|XP_007036815.1| Zinc finger family protein, putative isoform 1 [Theobroma cacao] gi|508774060|gb|EOY21316.1| Zinc finger family protein, putative isoform 1 [Theobroma cacao]	GO:0008270, GO:0046872
CP_DN11624_c0_g1	0.141834	7.65288	0.664946	0.955265	0.0758502	0		-0.779467	7.65288	0.0176269	0.174364	0.0758502	0		-1.15872	7.65288	0.000450571	0.0282608	0.0758502	-1		1.39364	7.65288	2.74e-05	0.00103035	0.0758502	1		0.168708	7.65288	0.606427	0.822881	0.0758502	0		gnl|BL_ORD_ID|26944841gi|565361093|ref|XP_006347295.1| PREDICTED: chloroplast stem-loop binding protein of 41 kDa b, chloroplastic [Solanum tuberosum]	GO:0050662, GO:0003824
CP_DN11657_c0_g1	-0.377594	2.32038	0.457141	0.879675	0.165506	0		2.14866	2.32038	5.1e-05	0.00233971	0.165506	1		0.141013	2.32038	0.781929	1	0.165506	0		-1.19733	2.32038	0.0272698	0.163079	0.165506	0		0.0141276	2.32038	1	1	0.165506	0		no annotation
CP_DN11674_c0_g1	-0.293716	2.33356	0.464829	0.883294	0.0953468	0		0.0346304	2.33356	0.969499	1	0.0953468	0		0.645702	2.33356	0.107487	0.576798	0.0953468	0		0.547039	2.33356	0.194385	0.523359	0.0953468	0		-1.12586	2.33356	0.00771647	0.0476323	0.0953468	-1		no annotation
CP_DN11685_c0_g1	-0.176936	5.65796	0.585291	0.932196	0.0729376	0		-0.501524	5.65796	0.121555	0.541241	0.0729376	0		-0.817167	5.65796	0.0115964	0.178108	0.0729376	0		1.01412	5.65796	0.00187235	0.0252871	0.0729376	1		0.41185	5.65796	0.205896	0.452764	0.0729376	0		gnl|BL_ORD_ID|48228848gi|734330546|gb|KHN06760.1| hypothetical protein glysoja_021306 [Glycine soja]	GO:0016020, GO:0016021
CP_DN11702_c0_g1	6.3019	0.257053	1.99e-06	0.000547862	0.15684	1		-4.33083	0.257053	1.56e-07	1.94e-05	0.15684	-1		0.281748	0.257053	0.636584	0.978314	0.15684	0		-0.0209236	0.257053	1	1	0.15684	0		2.42514	0.257053	2.88e-05	0.000618779	0.15684	1		no annotation
CP_DN1175_c0_g1	-0.480325	0.158708	0.52992	0.91024	0.209073	0		-1.81989	0.158708	0.00696216	0.0947168	0.209073	0		0.0890897	0.158708	0.928579	1	0.209073	0		2.37062	0.158708	0.000392656	0.00785041	0.209073	1		-0.543065	0.158708	0.478463	0.727623	0.209073	0		no annotation
CP_DN11759_c0_g1	-0.395303	5.57504	0.177113	0.648362	0.05944	0		-0.242564	5.57504	0.408212	0.885232	0.05944	0		-0.940919	5.57504	0.00132616	0.0545555	0.05944	0		1.1779	5.57504	7.08e-05	0.00212711	0.05944	1		-0.197307	5.57504	0.499801	0.744827	0.05944	0		gnl|BL_ORD_ID|14365202gi|400989|sp|Q02764.1|RK24_TOBAC RecName: Full=50S ribosomal protein L24, chloroplastic; AltName: Full=CL24; Flags: Precursor gi|170273|gb|AAA34086.1| ribosomal protein L24 [Nicotiana tabacum] gi|170324|gb|AAA34114.1| ribosomal protein L24 [Nicotiana tabacum]	GO:0003723, GO:0003735, GO:0009507, GO:0030529, GO:0019843, GO:0005840, GO:0006412, GO:0009536, GO:0005622
CP_DN11772_c0_g1	0.157087	2.64531	0.753145	0.978893	0.148234	0		-0.243847	2.64531	0.620962	0.965306	0.148234	0		-0.173528	2.64531	0.711156	0.994014	0.148234	0		1.67849	2.64531	0.000523789	0.00987585	0.148234	1		-0.489647	2.64531	0.30446	0.568344	0.148234	0		no annotation
CP_DN11792_c0_g1	-1.08621	0.839796	0.0778338	0.458611	0.179325	0		-0.634562	0.839796	0.298515	0.799153	0.179325	0		-1.20054	0.839796	0.0351174	0.327292	0.179325	0		-0.729015	0.839796	0.194038	0.522928	0.179325	0		2.60433	0.839796	1.82e-05	0.000435483	0.179325	1		no annotation
CP_DN11794_c0_g1	6.35437	1.12552	1.64e-07	8.8e-05	0.37064	1		-0.356585	1.12552	0.653198	0.973513	0.37064	0		0.688835	1.12552	0.434835	0.919036	0.37064	0		-0.490036	1.12552	0.550613	0.837536	0.37064	0		1.28321	1.12552	0.103249	0.295304	0.37064	0		no annotation
CP_DN11825_c0_g2	0.36253	3.23176	0.382187	0.839846	0.111134	0		0.221868	3.23176	0.598546	0.961421	0.111134	0		1.18297	3.23176	0.00607995	0.127957	0.111134	0		-0.238496	3.23176	0.572621	0.848362	0.111134	0		-1.18782	3.23176	0.00729699	0.0458397	0.111134	-1		no annotation
CP_DN11828_c0_g1	0.768909	7.72006	0.177777	0.649687	0.22722	0		-0.621826	7.72006	0.275021	0.77488	0.22722	0		0.282333	7.72006	0.61919	0.974432	0.22722	0		2.32188	7.72006	9.91e-05	0.00275656	0.22722	1		-4.45245	7.72006	1.03e-11	2.42e-09	0.22722	-1		gnl|BL_ORD_ID|77673024gi|71482942|gb|AAZ32410.1| cysteine proteinase aleuran type [Nicotiana benthamiana]	GO:0008233, GO:0006508, GO:0008234, GO:0016787
CP_DN11830_c0_g1	1.87654	0.344352	0.0318144	0.30011	0.431885	0		0.276194	0.344352	0.798921	1	0.431885	0		2.61325	0.344352	0.0117184	0.178759	0.431885	0		0.134384	0.344352	1	1	0.431885	0		-7.87715	0.344352	2.48e-07	1.32e-05	0.431885	-1		no annotation
CP_DN11834_c0_g1	0.384259	5.16864	0.329187	0.804788	0.105947	0		-0.693024	5.16864	0.0805588	0.437154	0.105947	0		0.585526	5.16864	0.136936	0.636494	0.105947	0		-0.699494	5.16864	0.0741235	0.305501	0.105947	0		2.57506	5.16864	4.74e-10	6.98e-08	0.105947	1		gnl|BL_ORD_ID|1350762gi|119331578|gb|ABL63115.1| DNA-binding protein [Catharanthus roseus]	GO:0003677, GO:0003700, GO:0006355, GO:0043565, GO:0005634
CP_DN11859_c0_g1	-1.27566	4.34365	0.000556359	0.0286086	0.0903062	-1		0.27584	4.34365	0.445912	0.905225	0.0903062	0		-0.69751	4.34365	0.0539653	0.413962	0.0903062	0		0.591023	4.34365	0.107093	0.377586	0.0903062	0		0.560782	4.34365	0.129607	0.341192	0.0903062	0		no annotation
CP_DN11900_c0_g1	-2.1577	4.63233	0.000909388	0.0391442	0.264248	-1		-0.854647	4.63233	0.169177	0.633788	0.264248	0		-1.23017	4.63233	0.0485782	0.390372	0.264248	0		-0.00267405	4.63233	0.99816	1	0.264248	0		4.10042	4.63233	5.92e-09	5.93e-07	0.264248	1		gnl|BL_ORD_ID|54385367gi|758375755|gb|AJO70155.1| invertase 5 [Camellia sinensis]	GO:0008152, GO:0016020, GO:0016021, GO:0004575, GO:0004553, GO:0004564, GO:0016798, GO:0016787, GO:0005975
CP_DN11935_c0_g1	-0.365907	5.37434	0.296185	0.77869	0.0844846	0		-0.078127	5.37434	0.823764	1	0.0844846	0		-0.38097	5.37434	0.274292	0.813911	0.0844846	0		0.215157	5.37434	0.540488	0.831954	0.0844846	0		1.15349	5.37434	0.00111877	0.011318	0.0844846	1		gnl|BL_ORD_ID|16551773gi|460398987|ref|XP_004245028.1| PREDICTED: probable sugar phosphate/phosphate translocator At2g25520 [Solanum lycopersicum] gi|970048066|ref|XP_015085579.1| PREDICTED: probable sugar phosphate/phosphate translocator At2g25520 [Solanum pennellii]	GO:0016020, GO:0016021
CP_DN11935_c0_g2	-0.379452	5.39735	0.279006	0.763077	0.0846494	0		-0.0724926	5.39735	0.83671	1	0.0846494	0		-0.400221	5.39735	0.251046	0.790854	0.0846494	0		0.204995	5.39735	0.560077	0.842559	0.0846494	0		1.18033	5.39735	0.000855525	0.00923524	0.0846494	1		gnl|BL_ORD_ID|16551773gi|460398987|ref|XP_004245028.1| PREDICTED: probable sugar phosphate/phosphate translocator At2g25520 [Solanum lycopersicum] gi|970048066|ref|XP_015085579.1| PREDICTED: probable sugar phosphate/phosphate translocator At2g25520 [Solanum pennellii]	GO:0016020, GO:0016021
CP_DN11936_c0_g1	4.44517	0.206173	2.96e-05	0.00415027	0.221994	1		-4.04958	0.206173	0.000277368	0.00869856	0.221994	-1		1.28318	0.206173	0.10949	0.580708	0.221994	0		-0.916803	0.206173	0.204696	0.535725	0.221994	0		1.70863	0.206173	0.0108996	0.0615824	0.221994	0		no annotation
CP_DN1195_c0_g1	2.01982	2.496	0.000102587	0.0102367	0.140666	1		-2.57479	2.496	4.86e-07	5.06e-05	0.140666	-1		0.0450421	2.496	0.932284	1	0.140666	0		0.569742	2.496	0.223123	0.560138	0.140666	0		0.631836	2.496	0.17855	0.415858	0.140666	0		no annotation
CP_DN1196_c0_g1	-4.2682	3.30165	6.76e-05	0.00769567	0.598719	-1		2.9615	3.30165	0.00338256	0.0574017	0.598719	0		1.085	3.30165	0.253047	0.79214	0.598719	0		1.52699	3.30165	0.133459	0.427198	0.598719	0		-4.2965	3.30165	0.000152563	0.00235105	0.598719	-1		gnl|BL_ORD_ID|25048999gi|566175923|ref|XP_006381392.1| xyloglucan endotransglucosylase/hydrolase protein 32 precursor [Populus trichocarpa] gi|550336095|gb|ERP59189.1| xyloglucan endotransglucosylase/hydrolase protein 32 precursor [Populus trichocarpa]	GO:0048046, GO:0005618, GO:0071555, GO:0016740, GO:0016762, GO:0016787, GO:0016798, GO:0010411, GO:0008152, GO:0006073, GO:0004553, GO:0005576, GO:0042546, GO:0005975
CP_DN11996_c0_g1	-0.0357219	0.0826965	1	1	0.365503	0		0.562159	0.0826965	0.536822	0.941522	0.365503	0		-0.552638	0.0826965	0.611086	0.972984	0.365503	0		-0.346912	0.0826965	0.701895	0.913743	0.365503	0		3.43523	0.0826965	9.07e-05	0.00155169	0.365503	1		gnl|BL_ORD_ID|25058493gi|566151486|ref|XP_002298485.2| kinase family protein, partial [Populus trichocarpa] gi|550348389|gb|EEE83290.2| kinase family protein, partial [Populus trichocarpa]	GO:0000166, GO:0023014, GO:0005737, GO:0004702, GO:0016310, GO:0004672, GO:0016301, GO:0004674, GO:0005524, GO:0006468
CP_DN12003_c1_g1	-0.592174	0.274285	0.320703	0.798708	0.137081	0		-0.244313	0.274285	0.760024	0.993436	0.137081	0		-0.059875	0.274285	0.895908	1	0.137081	0		-0.183382	0.274285	0.775639	0.944402	0.137081	0		1.86871	0.274285	0.0017738	0.0161192	0.137081	1		no annotation
CP_DN12052_c0_g1	1.03652	0.187736	0.134722	0.585118	0.241	0		0.538853	0.187736	0.45667	0.910038	0.241	0		-1.61995	0.187736	0.0170715	0.222353	0.241	0		1.80991	0.187736	0.0111903	0.0903152	0.241	0		2.29701	0.187736	0.00123997	0.0122763	0.241	1		gnl|BL_ORD_ID|32426586gi|255582745|ref|XP_002532149.1| PREDICTED: ribulose bisphosphate carboxylase small chain, chloroplastic [Ricinus communis] gi|223528159|gb|EEF30223.1| Ribulose bisphosphate carboxylase small chain, chloroplast precursor, putative [Ricinus communis]	GO:0009507, GO:0016491, GO:0016829, GO:0009853, GO:0055114, GO:0004497, GO:0015979, GO:0015977, GO:0016984, GO:0009536
CP_DN1212_c0_g1	0.477254	0.492108	0.495244	0.895673	0.284731	0		-2.2499	0.492108	0.00234959	0.0449232	0.284731	-1		0.0323031	0.492108	0.97741	1	0.284731	0		1.58589	0.492108	0.0381635	0.202499	0.284731	0		-1.58302	0.492108	0.0272867	0.120329	0.284731	0		gnl|BL_ORD_ID|18866761gi|590708655|ref|XP_007048339.1| Cell wall / vacuolar inhibitor of fructosidase 2 [Theobroma cacao] gi|508700600|gb|EOX92496.1| Cell wall / vacuolar inhibitor of fructosidase 2 [Theobroma cacao]	GO:0004857, GO:0043086
CP_DN1212_c0_g2	-0.107965	3.39885	0.821597	0.991154	0.136925	0		-1.42808	3.39885	0.00180883	0.0372059	0.136925	-1		0.333624	3.39885	0.453844	0.927488	0.136925	0		2.79369	3.39885	1.15e-08	2.5e-06	0.136925	1		-0.418914	3.39885	0.354839	0.618318	0.136925	0		gnl|BL_ORD_ID|18866761gi|590708655|ref|XP_007048339.1| Cell wall / vacuolar inhibitor of fructosidase 2 [Theobroma cacao] gi|508700600|gb|EOX92496.1| Cell wall / vacuolar inhibitor of fructosidase 2 [Theobroma cacao]	GO:0004857, GO:0043086
CP_DN12184_c0_g2	-0.807308	0.861187	0.262209	0.747118	0.183948	0		-0.928365	0.861187	0.145458	0.591831	0.183948	0		-1.25339	0.861187	0.0307132	0.303747	0.183948	0		-1.65309	0.861187	0.00315495	0.036876	0.183948	-1		3.32719	0.861187	1.38e-07	7.93e-06	0.183948	1		no annotation
CP_DN12208_c0_g2	-0.906122	0.322127	0.199877	0.677044	0.178821	0		-0.918715	0.322127	0.161897	0.62087	0.178821	0		0.0521091	0.322127	0.968112	1	0.178821	0		0.662936	0.322127	0.281951	0.627978	0.178821	0		1.95948	0.322127	0.00206566	0.0179948	0.178821	1		no annotation
CP_DN12229_c0_g1	-1.29287	2.19459	0.0176655	0.221884	0.176479	0		-1.23937	2.19459	0.0210666	0.195435	0.176479	0		-1.02301	2.19459	0.0542464	0.41511	0.176479	0		-0.838688	2.19459	0.106943	0.377276	0.176479	0		1.74109	2.19459	0.00136828	0.0132049	0.176479	1		no annotation
CP_DN12373_c0_g1	0.140236	0.796851	0.870918	1	0.172918	0		-0.761016	0.796851	0.192225	0.67168	0.172918	0		0.389533	0.796851	0.510442	0.946677	0.172918	0		1.5374	0.796851	0.00990105	0.082984	0.172918	0		-2.1387	0.796851	0.000863133	0.00929152	0.172918	-1		no annotation
CP_DN12377_c0_g1	0	1.42713	1	1	0.464448	0		-8.1607	1.42713	1.19e-06	0.000103735	0.464448	-1		0.388723	1.42713	0.676067	0.985479	0.464448	0		0.618017	1.42713	0.479788	0.795641	0.464448	0		4.75708	1.42713	9.93e-06	0.00026575	0.464448	1		gnl|BL_ORD_ID|14483524gi|749385052|ref|NP_001291338.1| inositol-3-phosphate synthase [Sesamum indicum] gi|14548095|sp|Q9FYV1.1|INO1_SESIN RecName: Full=Inositol-3-phosphate synthase; Short=MIP synthase; AltName: Full=Myo-inositol 1-phosphate synthase; Short=IPS; Short=MI-1-P synthase gi|9858816|gb|AAG01148.1| myo-inositol 1-phosphate synthase [Sesamum indicum]	GO:0005737, GO:0006021, GO:0006629, GO:0008654, GO:0016853, GO:0004512
CP_DN12377_c0_g2	0.45405	2.14779	0.695279	0.962602	0.436754	0		-4.17126	2.14779	2.57e-05	0.00132385	0.436754	-1		-0.184081	2.14779	0.819506	1	0.436754	0		0.802718	2.14779	0.326371	0.67033	0.436754	0		6.54181	2.14779	4.02e-09	4.45e-07	0.436754	1		gnl|BL_ORD_ID|32424535gi|223525679|gb|EEF28159.1| myo-inositol-1 phosphate synthase, putative [Ricinus communis]	GO:0006021, GO:0008654, GO:0016853, GO:0004512
CP_DN12386_c0_g1	1.20588	2.40743	0.127481	0.570167	0.341427	0		0.355482	2.40743	0.661349	0.974394	0.341427	0		0.391165	2.40743	0.61362	0.973695	0.341427	0		6.39157	2.40743	2.53e-11	1.61e-08	0.341427	1		-2.98846	2.40743	0.00118997	0.0118643	0.341427	-1		gnl|BL_ORD_ID|77840736gi|971540250|ref|XP_015161680.1| PREDICTED: protein ECERIFERUM 3-like isoform X2 [Solanum tuberosum]	GO:0005506, GO:0016491, GO:0016020, GO:0016021, GO:0055114, GO:0006633
CP_DN12401_c0_g2	-0.405859	0.244349	0.67723	0.95829	0.525755	0		0.511586	0.244349	0.592064	0.96065	0.525755	0		-0.820575	0.244349	0.384629	0.894153	0.525755	0		0.811672	0.244349	0.415806	0.748984	0.525755	0		-5.06778	0.244349	0.00576054	0.0387805	0.525755	-1		no annotation
CP_DN12403_c0_g5	-0.0898189	2.80351	0.866284	1	0.166144	0		-0.366508	2.80351	0.47197	0.917687	0.166144	0		1.95865	2.80351	0.000190885	0.0168489	0.166144	1		1.29894	2.80351	0.0119585	0.0942781	0.166144	0		-1.25791	2.80351	0.0148965	0.0770941	0.166144	0		no annotation
CP_DN12422_c0_g1	-1.09188	1.53112	0.0293282	0.28807	0.153769	0		1.85349	1.53112	0.000267974	0.00845887	0.153769	1		-0.0297762	1.53112	0.976265	1	0.153769	0		-1.54899	1.53112	0.00339744	0.0386139	0.153769	-1		1.59736	1.53112	0.00290571	0.0230737	0.153769	1		gnl|BL_ORD_ID|18904038gi|590668548|ref|XP_007037524.1| UDP-Glycosyltransferase superfamily protein isoform 1 [Theobroma cacao] gi|508774769|gb|EOY22025.1| UDP-Glycosyltransferase superfamily protein isoform 1 [Theobroma cacao]	GO:0008152, GO:0016758, GO:0016740
CP_DN12422_c0_g2	-0.639361	3.03024	0.136685	0.588097	0.122897	0		1.87579	3.03024	1.91e-05	0.0010277	0.122897	1		-0.00444223	3.03024	1	1	0.122897	0		-1.46439	3.03024	0.00106814	0.0166195	0.122897	-1		1.48864	3.03024	0.00083212	0.00904729	0.122897	1		gnl|BL_ORD_ID|11097243gi|388515849|gb|AFK45986.1| unknown [Medicago truncatula]	GO:0008152, GO:0016758
CP_DN12428_c0_g1	0.361703	0.71168	0.76199	0.981078	0.779139	0		6.30799	0.71168	0.00172737	0.0358662	0.779139	1		0.644463	0.71168	0.561573	0.960478	0.779139	0		2.57077	0.71168	0.0482058	0.235738	0.779139	0		0.71036	0.71168	0.531798	0.770543	0.779139	0		no annotation
CP_DN12431_c0_g1	-1.0621	0.393119	0.127042	0.569126	0.193873	0		-0.693252	0.393119	0.299703	0.8004	0.193873	0		-2.25546	0.393119	0.000700194	0.0374077	0.193873	-1		-1.05201	0.393119	0.0870605	0.334607	0.193873	0		2.27655	0.393119	0.000414082	0.00524895	0.193873	1		gnl|BL_ORD_ID|1963824gi|118485459|gb|ABK94586.1| unknown [Populus trichocarpa]	GO:0008270, GO:0046872
CP_DN12480_c0_g1	1.06744	-0.0366638	0.205454	0.683708	0.220159	0		1.28042	-0.0366638	0.0937276	0.474593	0.220159	0		0.342589	-0.0366638	0.798023	1	0.220159	0		-1.80017	-0.0366638	0.0172048	0.119769	0.220159	0		2.0334	-0.0366638	0.00229106	0.0194326	0.220159	1		no annotation
CP_DN12488_c0_g1	0.0970888	0.469098	0.867821	1	0.157849	0		0.0485377	0.469098	0.95843	1	0.157849	0		0.640541	0.469098	0.296248	0.834534	0.157849	0		1.17048	0.469098	0.0549237	0.25601	0.157849	0		-3.07389	0.469098	3.8e-06	0.000122324	0.157849	-1		no annotation
CP_DN12508_c0_g2	-0.31601	3.8494	0.350425	0.818065	0.0784418	0		1.36492	3.8494	8.66e-05	0.0034522	0.0784418	1		-0.38572	3.8494	0.269203	0.80875	0.0784418	0		-0.353561	3.8494	0.331129	0.675632	0.0784418	0		-1.62843	3.8494	7.89e-06	0.00021972	0.0784418	-1		gnl|BL_ORD_ID|1962206gi|566212207|ref|XP_006373086.1| glycine-rich RNA-binding family protein [Populus trichocarpa] gi|118482403|gb|ABK93124.1| unknown [Populus trichocarpa] gi|550319792|gb|ERP50883.1| glycine-rich RNA-binding family protein [Populus trichocarpa]	GO:0000166, GO:0003676
CP_DN12541_c0_g1	0.182358	5.16487	0.563048	0.923808	0.0655302	0		-0.67759	5.16487	0.0288785	0.236245	0.0655302	0		-0.488732	5.16487	0.112288	0.586163	0.0655302	0		0.0295907	5.16487	0.923632	1	0.0655302	0		1.27509	5.16487	4.62e-05	0.000911629	0.0655302	1		no annotation
CP_DN12541_c0_g2	-0.0511743	4.65083	0.904605	1	0.119505	0		0.10681	4.65083	0.797492	1	0.119505	0		-0.44457	4.65083	0.283627	0.82315	0.119505	0		-0.28252	4.65083	0.498873	0.807907	0.119505	0		1.47977	4.65083	0.000505058	0.00614415	0.119505	1		no annotation
CP_DN12563_c0_g1	0.842912	0.114114	0.320589	0.798708	0.409024	0		0.226775	0.114114	0.869837	1	0.409024	0		-3.1276	0.114114	0.0010787	0.0485981	0.409024	-1		1.30831	0.114114	0.129135	0.419811	0.409024	0		0.0388793	0.114114	1	1	0.409024	0		no annotation
CP_DN12574_c0_g1	2.23992	0.46769	0.000141773	0.0123593	0.126527	1		-2.41084	0.46769	0.000104313	0.00401746	0.126527	-1		0.0864208	0.46769	0.904597	1	0.126527	0		1.26277	0.46769	0.0190292	0.128106	0.126527	0		0.571897	0.46769	0.290185	0.554051	0.126527	0		no annotation
CP_DN12581_c0_g1	0.503424	2.35857	0.280988	0.764051	0.123566	0		-1.0069	2.35857	0.0279015	0.231455	0.123566	0		-0.451235	2.35857	0.303947	0.840719	0.123566	0		1.6157	2.35857	0.000477143	0.00915174	0.123566	1		-0.0175885	2.35857	1	1	0.123566	0		gnl|BL_ORD_ID|31639185gi|193290694|gb|ACF17655.1| putative ferredoxin-dependent glutamate synthase 1 [Capsicum annuum]	GO:0015930, GO:0008152, GO:0006537, GO:0016638, GO:0003824, GO:0016491, GO:0006807, GO:0055114
CP_DN12670_c0_g1	1.09432	-0.131075	0.067148	0.428026	0.158245	0		-0.0529903	-0.131075	1	1	0.158245	0		1.2773	-0.131075	0.0335442	0.321209	0.158245	0		0.917401	-0.131075	0.16527	0.480193	0.158245	0		-2.0795	-0.131075	0.0027694	0.0223514	0.158245	-1		no annotation
CP_DN1268_c0_g2	-1.15752	1.87459	0.0471256	0.362748	0.201924	0		1.07797	1.87459	0.0630329	0.381105	0.201924	0		-1.29263	1.87459	0.0218418	0.254309	0.201924	0		1.75428	1.87459	0.00298074	0.0354227	0.201924	1		0.0718508	1.87459	0.900741	0.982861	0.201924	0		gnl|BL_ORD_ID|62248615gi|703132007|ref|XP_010105022.1| putative serine/threonine-protein kinase [Morus notabilis] gi|587915386|gb|EXC03131.1| putative serine/threonine-protein kinase [Morus notabilis]	GO:0000166, GO:0016310, GO:0004672, GO:0016301, GO:0004674, GO:0005524, GO:0006468
CP_DN12681_c0_g2	1.62326	2.69871	0.049686	0.371777	0.430659	0		1.3341	2.69871	0.104775	0.503036	0.430659	0		-0.550996	2.69871	0.507677	0.946604	0.430659	0		-3.51176	2.69871	8.27e-05	0.0024002	0.430659	-1		0.0202918	2.69871	0.988298	1	0.430659	0		gnl|BL_ORD_ID|325070gi|33330868|gb|AAQ10677.1| type-A response regulator [Catharanthus roseus]	GO:0000160, GO:0005622
CP_DN12729_c0_g1	2.19755	3.94854	1.98e-05	0.00305725	0.163578	1		-0.796861	3.94854	0.116656	0.531263	0.163578	0		2.1676	3.94854	4.13e-05	0.00639608	0.163578	1		-0.0307417	3.94854	0.957069	1	0.163578	0		-0.204862	3.94854	0.676135	0.866354	0.163578	0		gnl|BL_ORD_ID|25037182gi|566210362|ref|XP_002323697.2| hypothetical protein POPTR_0016s14960g [Populus trichocarpa] gi|550321542|gb|EEF05458.2| hypothetical protein POPTR_0016s14960g [Populus trichocarpa]	GO:0006952
CP_DN12746_c0_g2	0.125451	4.10636	0.713176	0.968533	0.0782128	0		0.48494	4.10636	0.161334	0.619789	0.0782128	0		0.0483811	4.10636	0.885796	1	0.0782128	0		-0.491578	4.10636	0.154516	0.462515	0.0782128	0		0.977219	4.10636	0.00448669	0.0320073	0.0782128	1		gnl|BL_ORD_ID|32833446gi|259121417|gb|ACV92028.1| WRKY transcription factor 26 [(Populus tomentosa x Populus bolleana) x Populus tomentosa]	GO:0003700, GO:0006355, GO:0043565
CP_DN12750_c1_g1	0.27997	6.52999	0.370697	0.832456	0.0690347	0		0.380789	6.52999	0.222924	0.711829	0.0690347	0		0.0795585	6.52999	0.801154	1	0.0690347	0		0.99469	6.52999	0.00164943	0.0229439	0.0690347	1		-1.13332	6.52999	0.00034822	0.00456753	0.0690347	-1		gnl|BL_ORD_ID|18887780gi|590595616|ref|XP_007018106.1| Localized to the inner membrane of the chloroplast [Theobroma cacao] gi|508723434|gb|EOY15331.1| Localized to the inner membrane of the chloroplast [Theobroma cacao]	GO:0016020, GO:0016021
CP_DN12778_c0_g1	-1.70024	0.87728	0.000857315	0.0377035	0.143616	-1		1.11166	0.87728	0.0317776	0.249879	0.143616	0		-0.749292	0.87728	0.155081	0.668254	0.143616	0		0.64042	0.87728	0.247192	0.589006	0.143616	0		0.601052	0.87728	0.298442	0.562547	0.143616	0		gnl|BL_ORD_ID|31852945gi|195617694|gb|ACG30677.1| histone H4 [Zea mays]	GO:0003677, GO:0046982, GO:0005694, GO:0006334, GO:0000786, GO:0005634
CP_DN12830_c0_g1	0.208531	0.009234	0.807188	0.988318	0.300686	0		-0.0932813	0.009234	0.958811	1	0.300686	0		1.13564	0.009234	0.146653	0.653696	0.300686	0		-0.626086	0.009234	0.460342	0.784388	0.300686	0		-2.80168	0.009234	0.00183644	0.0164703	0.300686	-1		no annotation
CP_DN12852_c0_g1	1.4782	0.917861	0.00971761	0.160382	0.17721	0		-0.802896	0.917861	0.189177	0.667935	0.17721	0		0.898648	0.917861	0.122887	0.608337	0.17721	0		1.47983	0.917861	0.0127375	0.0982229	0.17721	0		-1.63452	0.917861	0.00681678	0.0438191	0.17721	-1		no annotation
CP_DN12857_c0_g1	1.68596	1.96245	0.0110756	0.172217	0.231617	0		-0.850327	1.96245	0.181581	0.656185	0.231617	0		-0.657108	1.96245	0.301705	0.838386	0.231617	0		-1.47667	1.96245	0.0155431	0.112506	0.231617	0		3.23694	1.96245	6.5e-07	2.92e-05	0.231617	1		no annotation
CP_DN12886_c1_g1	0.720505	4.57557	0.0699155	0.435808	0.105484	0		-1.90635	4.57557	2.87e-06	0.000211123	0.105484	-1		-0.945982	4.57557	0.015615	0.210068	0.105484	0		2.51685	4.57557	1.34e-09	4.2e-07	0.105484	1		-0.513037	4.57557	0.188966	0.429433	0.105484	0		no annotation
CP_DN12927_c0_g1	0.712657	0.156819	0.25843	0.744058	0.166731	0		-1.00062	0.156819	0.126147	0.551348	0.166731	0		-0.0511135	0.156819	0.947371	1	0.166731	0		-0.0548407	0.156819	0.955397	1	0.166731	0		2.18406	0.156819	0.000546848	0.00653403	0.166731	1		no annotation
CP_DN12952_c0_g1	1.4239	4.97564	8.78e-05	0.00929883	0.0861586	1		-2.30936	4.97564	5.71e-10	1.53e-07	0.0861586	-1		0.155677	4.97564	0.66321	0.984325	0.0861586	0		0.930765	4.97564	0.00888541	0.0767674	0.0861586	0		0.328615	4.97564	0.353261	0.616769	0.0861586	0		gnl|BL_ORD_ID|32444864gi|255545868|ref|XP_002513994.1| PREDICTED: purine permease 3 [Ricinus communis] gi|223547080|gb|EEF48577.1| purine transporter, putative [Ricinus communis]	GO:0016020, GO:0016021, GO:0006810, GO:0005215
CP_DN12983_c0_g1	0.135065	4.71894	0.6417	0.949471	0.0572912	0		0.504423	4.71894	0.0841476	0.448339	0.0572912	0		0.673819	4.71894	0.0238396	0.265929	0.0572912	0		-0.124332	4.71894	0.677428	0.901803	0.0572912	0		-1.10884	4.71894	0.000209825	0.00304133	0.0572912	-1		gnl|BL_ORD_ID|26136662gi|557470327|gb|AHA06002.1| jasmonic acid-amino acid-conjugating protein [Ipomoea nil]	GO:0009694, GO:0080123, GO:0009611, GO:0009864
CP_DN12985_c0_g2	-0.483986	3.33231	0.203132	0.681007	0.0933195	0		0.0518198	3.33231	0.892798	1	0.0933195	0		-0.786096	3.33231	0.0353697	0.327873	0.0933195	0		2.77903	3.33231	2.06e-11	1.38e-08	0.0933195	1		-1.80014	3.33231	6.03e-06	0.000177246	0.0933195	-1		gnl|BL_ORD_ID|26938996gi|565343980|ref|XP_006339097.1| PREDICTED: carotene epsilon-monooxygenase, chloroplastic [Solanum tuberosum]	GO:0005506, GO:0009507, GO:0046872, GO:0016491, GO:0016705, GO:0020037, GO:0009941, GO:0009974, GO:0055114, GO:0004497, GO:0016117
CP_DN12995_c0_g1	0.64173	1.01559	0.237136	0.723832	0.142836	0		-0.256686	1.01559	0.677237	0.974488	0.142836	0		0.966825	1.01559	0.088055	0.527167	0.142836	0		-0.0559833	1.01559	0.941892	1	0.142836	0		1.65244	1.01559	0.00199008	0.0174946	0.142836	1		no annotation
CP_DN12995_c0_g7	0.333693	-0.0245756	0.774104	0.982312	0.285526	0		-1.87496	-0.0245756	0.0333752	0.258647	0.285526	0		-1.33517	-0.0245756	0.141739	0.644063	0.285526	0		-1.64974	-0.0245756	0.0316008	0.179426	0.285526	0		3.10221	-0.0245756	7.93e-05	0.0013846	0.285526	1		no annotation
CP_DN13030_c1_g1	-2.39746	4.15897	5.46e-06	0.00114853	0.174989	-1		1.12264	4.15897	0.0267518	0.226011	0.174989	0		-1.52097	4.15897	0.00309156	0.0875849	0.174989	0		-0.47825	4.15897	0.34497	0.6888	0.174989	0		1.63145	4.15897	0.0016412	0.0151497	0.174989	1		gnl|BL_ORD_ID|26940992gi|565349956|ref|XP_006341941.1| PREDICTED: putative S-adenosyl-L-methionine-dependent methyltransferase Mb0746c [Solanum tuberosum]	GO:0008168, GO:0032259
CP_DN13039_c0_g1	-0.615523	-0.0812636	0.631745	0.946722	0.646215	0		-0.63811	-0.0812636	0.578181	0.955147	0.646215	0		-1.69345	-0.0812636	0.124105	0.611749	0.646215	0		3.58825	-0.0812636	0.00219737	0.0285894	0.646215	1		1.19349	-0.0812636	0.330449	0.595217	0.646215	0		gnl|BL_ORD_ID|8814782gi|357447563|ref|XP_003594057.1| transmembrane protein, putative [Medicago truncatula] gi|355483105|gb|AES64308.1| transmembrane protein, putative [Medicago truncatula]	GO:0016020, GO:0016021
CP_DN13045_c0_g1	-0.14889	1.78271	0.797885	0.98707	0.177751	0		-0.0266524	1.78271	0.984984	1	0.177751	0		0.886241	1.78271	0.0991554	0.555959	0.177751	0		0.407164	1.78271	0.462472	0.785745	0.177751	0		-2.47404	1.78271	1.51e-05	0.000371929	0.177751	-1		gnl|BL_ORD_ID|18875317gi|590699738|ref|XP_007045996.1| 26S proteasome non-ATPase regulatory subunit 11 [Theobroma cacao] gi|508709931|gb|EOY01828.1| 26S proteasome non-ATPase regulatory subunit 11 [Theobroma cacao]	GO:0000502
CP_DN13045_c0_g2	0.208778	4.7167	0.451765	0.876596	0.0517157	0		-1.46e-05	4.7167	1	1	0.0517157	0		0.297607	4.7167	0.284458	0.823927	0.0517157	0		-0.0204837	4.7167	0.946842	1	0.0517157	0		-0.85415	4.7167	0.00268664	0.0218368	0.0517157	-1		gnl|BL_ORD_ID|18875317gi|590699738|ref|XP_007045996.1| 26S proteasome non-ATPase regulatory subunit 11 [Theobroma cacao] gi|508709931|gb|EOY01828.1| 26S proteasome non-ATPase regulatory subunit 11 [Theobroma cacao]	GO:0000502
CP_DN13048_c0_g1	1.10173	5.57367	0.0130308	0.188356	0.131922	0		-2.2116	5.57367	1.19e-06	0.000103323	0.131922	-1		-0.829898	5.57367	0.0566942	0.423758	0.131922	0		1.77947	5.57367	6.43e-05	0.00198013	0.131922	1		1.77588	5.57367	6.94e-05	0.00125392	0.131922	1		gnl|BL_ORD_ID|32425755gi|255584538|ref|XP_002532996.1| PREDICTED: ribulose bisphosphate carboxylase/oxygenase activase 2, chloroplastic [Ricinus communis] gi|223527225|gb|EEF29388.1| Ribulose bisphosphate carboxylase/oxygenase activase 1, chloroplast precursor, putative [Ricinus communis]	GO:0005524
CP_DN13050_c0_g1	-1.54607	3.84145	0.00049633	0.027055	0.126016	-1		-0.276377	3.84145	0.521773	0.93513	0.126016	0		-0.57912	3.84145	0.178519	0.703654	0.126016	0		0.00907652	3.84145	0.98398	1	0.126016	0		1.28638	3.84145	0.00374887	0.0280793	0.126016	1		no annotation
CP_DN13052_c0_g1	-1.79002	3.51071	0.000110721	0.0106521	0.136598	-1		-0.466301	3.51071	0.300624	0.80153	0.136598	0		0.471629	3.51071	0.292224	0.830559	0.136598	0		1.29502	3.51071	0.00516767	0.052427	0.136598	0		-0.559475	3.51071	0.23068	0.483421	0.136598	0		no annotation
CP_DN13063_c0_g1	0.0264025	2.31956	1	1	0.345033	0		-0.607617	2.31956	0.41595	0.889117	0.345033	0		-1.46188	2.31956	0.0472416	0.38436	0.345033	0		-0.949812	2.31956	0.189733	0.516907	0.345033	0		4.65537	2.31956	3.97e-08	2.88e-06	0.345033	1		gnl|BL_ORD_ID|32616583gi|225445808|ref|XP_002276550.1| PREDICTED: spermidine hydroxycinnamoyl transferase-like [Vitis vinifera]	GO:0016747
CP_DN13086_c0_g2	1.48052	1.14625	0.210072	0.68876	0.696561	0		-8.32317	1.14625	4.43e-06	0.000303729	0.696561	-1		-0.370138	1.14625	0.729614	0.99733	0.696561	0		-1.00246	1.14625	0.3464	0.690204	0.696561	0		2.84847	1.14625	0.0100882	0.0581549	0.696561	0		gnl|BL_ORD_ID|32439627gi|223541771|gb|EEF43319.1| non-symbiotic hemoglobin, putative [Ricinus communis]	GO:0019825, GO:0046872, GO:0020037
CP_DN13087_c0_g1	0.256667	4.45523	0.382589	0.839872	0.0567153	0		-0.116483	4.45523	0.690252	0.977492	0.0567153	0		0.134793	4.45523	0.641637	0.979107	0.0567153	0		-0.610528	4.45523	0.0375545	0.200812	0.0567153	0		0.893925	4.45523	0.00217672	0.0187125	0.0567153	1		gnl|BL_ORD_ID|18905883gi|590675762|ref|XP_007039539.1| RING/U-box superfamily protein isoform 1 [Theobroma cacao] gi|508776784|gb|EOY24040.1| RING/U-box superfamily protein isoform 1 [Theobroma cacao]	GO:0008270
CP_DN1311_c0_g2	1.88121	0.752969	0.00695015	0.133441	0.226096	0		-1.40111	0.752969	0.0392942	0.287887	0.226096	0		-0.140105	0.752969	0.883449	1	0.226096	0		2.48193	0.752969	0.000612965	0.0110959	0.226096	1		-1.89008	0.752969	0.00899501	0.0532773	0.226096	0		gnl|BL_ORD_ID|16545850gi|460382077|ref|XP_004236766.1| PREDICTED: caffeoylshikimate esterase [Solanum lycopersicum]	GO:0006629, GO:0016020, GO:0016298
CP_DN13112_c0_g1	0.183204	0.276583	0.85331	0.999326	0.447681	0		0.214882	0.276583	0.932143	1	0.447681	0		0.468831	0.276583	0.580075	0.965646	0.447681	0		5.73382	0.276583	1.1e-05	0.000520519	0.447681	1		-2.79861	0.276583	0.0129228	0.0699173	0.447681	0		no annotation
CP_DN13121_c0_g2	-0.246777	3.77133	0.640559	0.949471	0.161734	0		-2.07174	3.77133	4.48e-05	0.00210705	0.161734	-1		-1.10877	3.77133	0.0231554	0.262343	0.161734	0		2.29586	3.77133	6.95e-06	0.000366503	0.161734	1		1.07237	3.77133	0.0314413	0.133014	0.161734	0		no annotation
CP_DN13131_c0_g1	-0.0946047	6.6254	0.747112	0.977221	0.0606142	0		-0.0248118	6.6254	0.933775	1	0.0606142	0		-0.231263	6.6254	0.429406	0.917612	0.0606142	0		1.20739	6.6254	4.97e-05	0.00163916	0.0606142	1		-0.738205	6.6254	0.0126097	0.0687512	0.0606142	0		gnl|BL_ORD_ID|44041507gi|685051857|dbj|BAP47509.1| cystathionine gamma-synthase [Gentiana triflora]	GO:0030170, GO:0003824
CP_DN13161_c0_g1	-1.70725	-0.189189	0.084641	0.47705	0.51689	0		-0.239922	-0.189189	0.825651	1	0.51689	0		1.83387	-0.189189	0.068336	0.466548	0.51689	0		-0.0512821	-0.189189	0.971592	1	0.51689	0		3.77992	-0.189189	0.00229529	0.0194479	0.51689	1		no annotation
CP_DN13176_c0_g1	0.503683	5.92499	0.103488	0.52182	0.0662623	0		-0.225563	5.92499	0.466339	0.91569	0.0662623	0		0.442396	5.92499	0.155283	0.668765	0.0662623	0		-1.40136	5.92499	7.41e-06	0.00038091	0.0662623	-1		1.45374	5.92499	3.37e-06	0.000111411	0.0662623	1		no annotation
CP_DN13180_c0_g1	0.49035	3.31345	0.312998	0.793022	0.145545	0		-2.14707	3.31345	1.26e-05	0.000731109	0.145545	-1		-1.29634	3.31345	0.00570917	0.124765	0.145545	0		-0.258846	3.31345	0.574337	0.849179	0.145545	0		2.29964	3.31345	2.51e-06	8.75e-05	0.145545	1		no annotation
CP_DN13180_c0_g2	0.377289	1.72035	0.600463	0.938145	0.224655	0		-2.10576	1.72035	0.000815496	0.0203436	0.224655	-1		-0.563406	1.72035	0.339593	0.865726	0.224655	0		0.365694	1.72035	0.553485	0.839123	0.224655	0		1.28908	1.72035	0.0353157	0.144034	0.224655	0		no annotation
CP_DN13182_c1_g1	0.161874	1.82146	0.818292	0.990877	0.165646	0		-2.60555	1.82146	6.93e-06	0.000447496	0.165646	-1		-1.68403	1.82146	0.0013212	0.0544931	0.165646	0		-0.451544	1.82146	0.378505	0.719775	0.165646	0		4.30781	1.82146	5.59e-13	2.24e-10	0.165646	1		gnl|BL_ORD_ID|32618415gi|225460000|ref|XP_002268736.1| PREDICTED: probable carboxylesterase 18 [Vitis vinifera]	GO:0008152, GO:0016787
CP_DN13198_c0_g2	-6.02444	-0.369346	0.00679017	0.131385	1.0752	0		-1.14116	-0.369346	0.406626	0.884475	1.0752	0		-7.72598	-0.369346	0.000355168	0.0244348	1.0752	-1		7.23521	-0.369346	0.000833973	0.0138697	1.0752	1		0	-0.369346	1	1	1.0752	0		no annotation
CP_DN13198_c0_g3	1.45063	0.878145	0.20265	0.680397	0.788555	0		-0.947077	0.878145	0.410722	0.886978	0.788555	0		2.75531	0.878145	0.021146	0.249821	0.788555	0		-7.91362	0.878145	1.24e-05	0.000567151	0.788555	-1		0.519005	0.878145	0.653611	0.852557	0.788555	0		no annotation
CP_DN13199_c0_g1	0.155914	3.9841	0.658002	0.954378	0.082399	0		0.901736	3.9841	0.0107406	0.126041	0.082399	0		0.643538	3.9841	0.0761222	0.490417	0.082399	0		-1.14899	3.9841	0.00126199	0.0187882	0.082399	-1		-0.347388	3.9841	0.344597	0.608889	0.082399	0		no annotation
CP_DN13199_c0_g2	-0.0226394	4.6868	0.949189	1	0.0840824	0		0.63286	4.6868	0.070811	0.405585	0.0840824	0		0.49834	4.6868	0.158473	0.674686	0.0840824	0		-1.17141	4.6868	0.00095935	0.0154032	0.0840824	-1		-0.313713	4.6868	0.372375	0.636429	0.0840824	0		no annotation
CP_DN1320_c0_g1	0.174458	3.79472	0.619491	0.943498	0.0819538	0		0.859937	3.79472	0.0155491	0.161358	0.0819538	0		-0.158517	3.79472	0.663925	0.984353	0.0819538	0		-1.36577	3.79472	0.000171036	0.00424269	0.0819538	-1		-0.169016	3.79472	0.65229	0.851786	0.0819538	0		gnl|BL_ORD_ID|16544166gi|460377450|ref|XP_004234506.1| PREDICTED: ruvB-like 2 [Solanum lycopersicum] gi|970019752|ref|XP_015071082.1| PREDICTED: ruvB-like 2 [Solanum pennellii] gi|970019754|ref|XP_015071083.1| PREDICTED: ruvB-like 2 [Solanum pennellii]	GO:0003678, GO:0000166, GO:0032508, GO:0006351, GO:0043141, GO:0006355, GO:0004386, GO:0016787, GO:0005634, GO:0005524
CP_DN13208_c1_g1	0.250369	7.25469	0.370696	0.832456	0.0554613	0		0.00158244	7.25469	0.996523	1	0.0554613	0		0.512304	7.25469	0.0679196	0.465151	0.0554613	0		-0.821477	7.25469	0.00351909	0.0395331	0.0554613	-1		0.575924	7.25469	0.0400193	0.157012	0.0554613	0		no annotation
CP_DN1324_c0_g2	-0.138308	0.0789145	1	1	0.696655	0		2.86109	0.0789145	0.0363513	0.273206	0.696655	0		-2.71338	0.0789145	0.0197025	0.240048	0.696655	0		-1.67548	0.0789145	0.122749	0.407218	0.696655	0		3.32388	0.0789145	0.00416692	0.0303905	0.696655	1		gnl|BL_ORD_ID|48012396gi|731370717|ref|XP_002278514.3| PREDICTED: piriformospora indica-insensitive protein 2-like [Vitis vinifera]	GO:0016020, GO:0016021
CP_DN13241_c0_g1	-0.0861753	4.94016	0.784275	0.98485	0.0666034	0		0.339508	4.94016	0.278854	0.779445	0.0666034	0		0.318516	4.94016	0.305985	0.841213	0.0666034	0		-1.41094	4.94016	8.96e-06	0.000438317	0.0666034	-1		0.671465	4.94016	0.0312943	0.132671	0.0666034	0		gnl|BL_ORD_ID|32614052gi|225426598|ref|XP_002280223.1| PREDICTED: GTPase-activating protein gyp7 isoform X2 [Vitis vinifera] gi|731378833|ref|XP_010660040.1| PREDICTED: GTPase-activating protein gyp7 isoform X2 [Vitis vinifera]	GO:0005096, GO:0090630, GO:0012505, GO:0017137, GO:0031338, GO:0005622, GO:0006886
CP_DN13256_c0_g1	0.752043	5.71473	0.0546226	0.389898	0.106438	0		-0.899973	5.71473	0.0219787	0.200434	0.106438	0		-0.157675	5.71473	0.686462	0.988591	0.106438	0		2.06096	5.71473	3.96e-07	3.84e-05	0.106438	1		-0.961523	5.71473	0.0141747	0.0744274	0.106438	0		gnl|BL_ORD_ID|16552292gi|460400395|ref|XP_004245720.1| PREDICTED: geraniol 8-hydroxylase-like [Solanum lycopersicum]	GO:0005506, GO:0044550, GO:0016491, GO:0016705, GO:0046872, GO:0016020, GO:0016021, GO:0020037, GO:0016709, GO:0055114, GO:0004497
CP_DN13294_c0_g1	0.286357	5.27861	0.439068	0.869083	0.0954364	0		0.504027	5.27861	0.172756	0.639539	0.0954364	0		-0.353739	5.27861	0.340507	0.866252	0.0954364	0		0.660134	5.27861	0.0756072	0.308736	0.0954364	0		-1.0547	5.27861	0.00488182	0.0342096	0.0954364	-1		no annotation
CP_DN13310_c0_g2	-2.19665	0.565151	0.0515153	0.379393	0.64213	0		-1.76011	0.565151	0.0968602	0.482762	0.64213	0		-1.35741	0.565151	0.192525	0.720853	0.64213	0		-2.46344	0.565151	0.0232459	0.146592	0.64213	0		4.59295	0.565151	0.000103455	0.00172173	0.64213	1		no annotation
CP_DN13312_c0_g1	0.204118	5.22216	0.480399	0.890353	0.0569884	0		0.122274	5.22216	0.676766	0.974395	0.0569884	0		-0.130512	5.22216	0.655157	0.982015	0.0569884	0		-1.23352	5.22216	2.43e-05	0.00094374	0.0569884	-1		0.877132	5.22216	0.00245204	0.0203898	0.0569884	1		gnl|BL_ORD_ID|18878246gi|590655796|ref|XP_007034088.1| Translation initiation factor 3 subunit H1 isoform 1 [Theobroma cacao] gi|508713117|gb|EOY05014.1| Translation initiation factor 3 subunit H1 isoform 1 [Theobroma cacao]	GO:0003743, GO:0001731, GO:0005737, GO:0016282, GO:0005829, GO:0005852, GO:0033290, GO:0006412, GO:0006413
CP_DN13314_c1_g1	0.525637	5.63343	0.117992	0.550158	0.0785373	0		0.0645313	5.63343	0.851685	1	0.0785373	0		0.472293	5.63343	0.1635	0.682488	0.0785373	0		-1.91245	5.63343	3.16e-08	5.3e-06	0.0785373	-1		0.844923	5.63343	0.0122077	0.066922	0.0785373	0		gnl|BL_ORD_ID|16554060gi|460405443|ref|XP_004248185.1| PREDICTED: acyl-coenzyme A oxidase 3, peroxisomal-like isoform X2 [Solanum lycopersicum]	GO:0003997, GO:0033539, GO:0050660, GO:0000062, GO:0055114, GO:0008152, GO:0016627, GO:0055088, GO:0009055, GO:0052890, GO:0006631, GO:0006635, GO:0005777, GO:0003995
CP_DN13333_c0_g1	2.80817	1.86396	0.000177126	0.0143996	0.313248	1		-0.919746	1.86396	0.2097	0.694849	0.313248	0		-0.1316	1.86396	0.867778	1	0.313248	0		2.86241	1.86396	0.000264627	0.00587878	0.313248	1		-3.48975	1.86396	2.55e-05	0.000562165	0.313248	-1		no annotation
CP_DN13349_c1_g1	-0.807978	5.89445	0.161816	0.626912	0.227934	0		-0.424651	5.89445	0.458624	0.91136	0.227934	0		-1.37364	5.89445	0.0176373	0.224871	0.227934	0		-0.438431	5.89445	0.442463	0.769895	0.227934	0		2.20152	5.89445	0.000227067	0.00324451	0.227934	1		no annotation
CP_DN13350_c0_g1	1.32327	6.6275	0.0138873	0.193967	0.196158	0		0.358504	6.6275	0.496904	0.928546	0.196158	0		-1.68771	6.6275	0.00181611	0.0651146	0.196158	0		-0.256726	6.6275	0.626688	0.876881	0.196158	0		2.08042	6.6275	0.000146212	0.00227348	0.196158	1		no annotation
CP_DN13350_c0_g2	0.495645	8.56757	0.280085	0.763327	0.148775	0		0.205527	8.56757	0.653307	0.973513	0.148775	0		-1.83018	8.56757	0.000105125	0.0123832	0.148775	-1		-0.00227973	8.56757	0.996317	1	0.148775	0		1.9976	8.56757	2.55e-05	0.000562165	0.148775	1		no annotation
CP_DN13361_c0_g1	0.216171	2.88516	0.711754	0.968128	0.210338	0		0.141077	2.88516	0.818391	1	0.210338	0		0.478581	2.88516	0.402673	0.905798	0.210338	0		-0.169481	2.88516	0.768439	0.942176	0.210338	0		2.80132	2.88516	2.55e-06	8.86e-05	0.210338	1		no annotation
CP_DN13364_c0_g1	0.224979	4.24344	0.464583	0.883294	0.0650923	0		0.625554	4.24344	0.0459789	0.314799	0.0650923	0		0.568817	4.24344	0.077163	0.49398	0.0650923	0		-0.217431	4.24344	0.505993	0.812631	0.0650923	0		-1.77659	4.24344	8e-08	4.96e-06	0.0650923	-1		gnl|BL_ORD_ID|16556936gi|460413682|ref|XP_004252211.1| PREDICTED: anthranilate phosphoribosyltransferase, chloroplastic-like [Solanum lycopersicum]	GO:0008152, GO:0016757, GO:0003824, GO:0000162, GO:0005829, GO:0004048
CP_DN13364_c0_g2	2.65886	0.0939246	0.0778468	0.458611	1.08039	0		-1.44108	0.0939246	0.327098	0.826043	1.08039	0		0.0578051	0.0939246	1	1	1.08039	0		-0.629439	0.0939246	0.631265	0.879111	1.08039	0		-6.85396	0.0939246	0.00171151	0.0156611	1.08039	-1		gnl|BL_ORD_ID|16556936gi|460413682|ref|XP_004252211.1| PREDICTED: anthranilate phosphoribosyltransferase, chloroplastic-like [Solanum lycopersicum]	GO:0008152, GO:0016757, GO:0003824, GO:0000162, GO:0005829, GO:0004048
CP_DN13365_c0_g2	0.592376	1.07525	0.449962	0.875276	0.307289	0		-0.529974	1.07525	0.465245	0.914881	0.307289	0		0.0103767	1.07525	1	1	0.307289	0		0.245753	1.07525	0.735334	0.928342	0.307289	0		2.71249	1.07525	0.000353302	0.00461764	0.307289	1		no annotation
CP_DN13366_c0_g1	-0.707776	3.68274	0.148284	0.607219	0.161561	0		1.57765	3.68274	0.00146803	0.0320813	0.161561	1		-0.115797	3.68274	0.830362	1	0.161561	0		-2.70296	3.68274	2.94e-07	3.09e-05	0.161561	-1		0.375118	3.68274	0.43991	0.695789	0.161561	0		gnl|BL_ORD_ID|32448332gi|223550575|gb|EEF52062.1| F-box and wd40 domain protein, putative [Ricinus communis]	GO:0016905, GO:0016740, GO:0006468
CP_DN13367_c0_g1	1.01929	6.71441	0.0018724	0.0627983	0.0740184	0		-1.4254	6.71441	1.59e-05	0.000877661	0.0740184	-1		0.137139	6.71441	0.673313	0.985215	0.0740184	0		-0.200896	6.71441	0.53441	0.829046	0.0740184	0		1.60732	6.71441	1.2e-06	4.8e-05	0.0740184	1		gnl|BL_ORD_ID|18877252gi|590651842|ref|XP_007032996.1| Senescence-associated family protein [Theobroma cacao] gi|508712025|gb|EOY03922.1| Senescence-associated family protein [Theobroma cacao]	GO:0072593, GO:0009507, GO:0010150, GO:0034599, GO:0010228
CP_DN13371_c0_g1	1.28926	-0.546025	0.261867	0.746743	0.744356	0		0.166432	-0.546025	0.957693	1	0.744356	0		1.90409	-0.546025	0.119749	0.601849	0.744356	0		3.99706	-0.546025	0.0973748	0.35752	0.744356	0		-6.0781	-0.546025	0.00217082	0.0186781	0.744356	-1		gnl|BL_ORD_ID|79189416gi|976904173|gb|KVH91911.1| Copper amine oxidase [Cynara cardunculus var. scolymus]	GO:0046872, GO:0016491, GO:0005507, GO:0048038, GO:0016020, GO:0008131, GO:0016021, GO:0055114, GO:0009308
CP_DN13371_c0_g2	0.478724	0.643648	0.510123	0.900699	0.315621	0		1.36961	0.643648	0.0775625	0.427642	0.315621	0		1.0658	0.643648	0.199804	0.733151	0.315621	0		0.48105	0.643648	0.59974	0.862877	0.315621	0		-2.59757	0.643648	0.00239659	0.0201017	0.315621	-1		gnl|BL_ORD_ID|79189416gi|976904173|gb|KVH91911.1| Copper amine oxidase [Cynara cardunculus var. scolymus]	GO:0046872, GO:0016491, GO:0005507, GO:0048038, GO:0016020, GO:0008131, GO:0016021, GO:0055114, GO:0009308
CP_DN13390_c1_g1	0.321085	1.98889	0.567178	0.924567	0.163001	0		-0.924275	1.98889	0.0794685	0.433674	0.163001	0		-0.981085	1.98889	0.0518565	0.406235	0.163001	0		1.90198	1.98889	0.000264871	0.00587878	0.163001	1		-0.767481	1.98889	0.154977	0.381533	0.163001	0		no annotation
CP_DN13422_c1_g1	-0.182193	5.6958	0.76448	0.981646	0.255309	0		0.965997	5.6958	0.112709	0.522006	0.255309	0		-3.06728	5.6958	2.46e-06	0.0010413	0.255309	-1		2.51519	5.6958	8.43e-05	0.00243417	0.255309	1		-0.495447	5.6958	0.413514	0.674516	0.255309	0		no annotation
CP_DN13422_c2_g1	-0.154067	4.20027	0.782963	0.984095	0.205136	0		1.1755	4.20027	0.0329684	0.256896	0.205136	0		-2.81018	4.20027	1.22e-06	0.000701819	0.205136	-1		2.36982	4.20027	3.87e-05	0.00135529	0.205136	1		-0.339763	4.20027	0.535816	0.773625	0.205136	0		no annotation
CP_DN13436_c0_g1	0.765544	5.45983	0.228484	0.714509	0.273845	0		-0.509639	5.45983	0.417397	0.890147	0.273845	0		0.849714	5.45983	0.177691	0.702504	0.273845	0		3.04269	5.45983	7.09e-06	0.000369596	0.273845	1		1.07888	5.45983	0.0897168	0.269563	0.273845	0		gnl|BL_ORD_ID|1560672gi|124245039|gb|ABM92419.1| chloroplast HSP70 [Cucumis sativus] gi|700206320|gb|KGN61439.1| Chloroplast HSP70 [Cucumis sativus]	GO:0000166, GO:0051082, GO:0005524, GO:0006457
CP_DN13448_c0_g1	0.306391	1.13434	0.640143	0.949471	0.194729	0		-2.37513	1.13434	0.000172127	0.00587911	0.194729	-1		-0.531966	1.13434	0.346997	0.869937	0.194729	0		1.26838	1.13434	0.0290467	0.169975	0.194729	0		0.771219	1.13434	0.189281	0.429825	0.194729	0		no annotation
CP_DN13448_c0_g2	0.935732	1.23153	0.0943631	0.502224	0.168903	0		-1.84619	1.23153	0.00103344	0.0244902	0.168903	-1		-0.629547	1.23153	0.228539	0.768778	0.168903	0		1.13638	1.23153	0.0346481	0.190762	0.168903	0		-0.995757	1.23153	0.0614348	0.209716	0.168903	0		no annotation
CP_DN13466_c0_g1	0.684556	-0.0615644	0.255161	0.740758	0.166709	0		0.468736	-0.0615644	0.511571	0.932474	0.166709	0		-0.0860241	-0.0615644	1	1	0.166709	0		1.00408	-0.0615644	0.173061	0.492584	0.166709	0		-2.26412	-0.0615644	0.00380044	0.0283425	0.166709	-1		no annotation
CP_DN13476_c0_g2	-0.248705	1.93063	0.673225	0.956527	0.21638	0		-0.269179	1.93063	0.655946	0.973904	0.21638	0		0.338771	1.93063	0.533449	0.952785	0.21638	0		0.28835	1.93063	0.644218	0.887224	0.21638	0		-8.46862	1.93063	1.47e-12	4.63e-10	0.21638	-1		gnl|BL_ORD_ID|47153290gi|723685994|ref|XP_010318668.1| PREDICTED: ATPase WRNIP1 [Solanum lycopersicum]	GO:0003677, GO:0006260, GO:0005524
CP_DN13478_c0_g1	0.460652	3.7714	0.141605	0.595729	0.0620613	0		0.13331	3.7714	0.672503	0.974394	0.0620613	0		0.142404	3.7714	0.653761	0.981168	0.0620613	0		-0.993956	3.7714	0.0015326	0.0217318	0.0620613	-1		0.731138	3.7714	0.0180703	0.0888771	0.0620613	0		gnl|BL_ORD_ID|18883845gi|590642704|ref|XP_007030592.1| Nucleotide binding protein 35 [Theobroma cacao] gi|508719197|gb|EOY11094.1| Nucleotide binding protein 35 [Theobroma cacao]	GO:0000166, GO:0005737, GO:0046872, GO:0051539, GO:0016226, GO:0005524, GO:0051536
CP_DN13480_c0_g1	1.15419	6.64995	0.000448904	0.0257661	0.0748199	1		-0.055543	6.64995	0.865273	1	0.0748199	0		1.00941	6.64995	0.00217304	0.0721434	0.0748199	0		-0.397934	6.64995	0.223746	0.560988	0.0748199	0		-1.04648	6.64995	0.00147794	0.0140068	0.0748199	-1		gnl|BL_ORD_ID|16557400gi|460415128|ref|XP_004252912.1| PREDICTED: glyoxysomal fatty acid beta-oxidation multifunctional protein MFP-a isoform X1 [Solanum lycopersicum]	GO:0008152, GO:0016491, GO:0003824, GO:0003857, GO:0006631, GO:0055114
CP_DN13485_c0_g1	-1.43574	7.51552	0.0087646	0.152046	0.203813	0		-0.447008	7.51552	0.406258	0.884422	0.203813	0		0.300998	7.51552	0.575107	0.964642	0.203813	0		2.00351	7.51552	0.000322585	0.00676784	0.203813	1		0.551743	7.51552	0.306344	0.570141	0.203813	0		no annotation
CP_DN13492_c0_g1	1.06905	1.10775	0.0457733	0.358265	0.143535	0		0.0483393	1.10775	1	1	0.143535	0		-0.156959	1.10775	0.780367	1	0.143535	0		-1.73444	1.10775	0.00103248	0.0162637	0.143535	-1		0.697175	1.10775	0.179996	0.417536	0.143535	0		no annotation
CP_DN13508_c0_g2	-0.129291	3.67788	0.670792	0.955877	0.0587611	0		-0.0907522	3.67788	0.7661	0.994008	0.0587611	0		0.0621829	3.67788	0.844999	1	0.0587611	0		0.866786	3.67788	0.00532676	0.0535737	0.0587611	0		-1.03894	3.67788	0.000959067	0.0100957	0.0587611	-1		gnl|BL_ORD_ID|16554314gi|460406191|ref|XP_004248551.1| PREDICTED: cationic amino acid transporter 9, chloroplastic [Solanum lycopersicum]	GO:0015179, GO:0015297, GO:0016020, GO:0015807, GO:1902475, GO:0016021, GO:0015171, GO:0005774, GO:0003333, GO:0005887
CP_DN13517_c0_g2	0.248231	3.71304	0.462684	0.882384	0.0750807	0		0.25405	3.71304	0.454063	0.908562	0.0750807	0		0.494389	3.71304	0.155051	0.668242	0.0750807	0		-1.4025	3.71304	5.94e-05	0.00187138	0.0750807	-1		0.32507	3.71304	0.33559	0.600329	0.0750807	0		gnl|BL_ORD_ID|26939433gi|565345212|ref|XP_006339691.1| PREDICTED: probable ATP-dependent RNA helicase DHX37 [Solanum tuberosum]	GO:0000166, GO:0008026, GO:0004386, GO:0005524, GO:0016787, GO:0003676
CP_DN13519_c0_g1	-1.15494	0.426144	0.0868747	0.483042	0.182541	0		-1.26477	0.426144	0.0560703	0.354336	0.182541	0		-0.0551367	0.426144	0.95422	1	0.182541	0		-0.577329	0.426144	0.331424	0.675948	0.182541	0		2.5751	0.426144	2.01e-05	0.000466059	0.182541	1		no annotation
CP_DN13524_c0_g1	-0.516784	7.31821	0.0894843	0.48977	0.0655952	0		0.803435	7.31821	0.00852626	0.108332	0.0655952	0		-0.299034	7.31821	0.325468	0.856449	0.0655952	0		1.19235	7.31821	0.000112292	0.00305488	0.0655952	1		-1.04068	7.31821	0.000737415	0.00824021	0.0655952	-1		gnl|BL_ORD_ID|42962822gi|674926778|emb|CDY06600.1| BnaC02g13240D [Brassica napus]	GO:0006913, GO:0000166, GO:0005525, GO:0007165, GO:0007264, GO:0003924, GO:0015031, GO:0006810, GO:0005634, GO:0006886
CP_DN13535_c0_g1	-0.374198	2.76814	0.339992	0.809796	0.099929	0		2.63085	2.76814	3.84e-10	1.08e-07	0.099929	1		-0.461173	2.76814	0.273579	0.813646	0.099929	0		0.0470427	2.76814	0.946756	1	0.099929	0		-0.678624	2.76814	0.115983	0.318517	0.099929	0		gnl|BL_ORD_ID|32616306gi|225443626|ref|XP_002279760.1| PREDICTED: ethylene-responsive transcription factor 12 [Vitis vinifera]	GO:0003677, GO:0003700, GO:0006351, GO:0006355, GO:0005634
CP_DN13538_c0_g1	2.19134	-0.314168	0.0168314	0.215745	0.443926	0		-0.853875	-0.314168	0.413215	0.887988	0.443926	0		2.96505	-0.314168	0.0282488	0.291689	0.443926	0		0.656559	-0.314168	0.648823	0.888197	0.443926	0		-5.06222	-0.314168	0.000219173	0.00315411	0.443926	-1		no annotation
CP_DN13556_c1_g1	0.58734	2.53539	0.196189	0.672487	0.127253	0		-1.54113	2.53539	0.000983475	0.0235839	0.127253	-1		-0.307903	2.53539	0.488992	0.939449	0.127253	0		-0.259001	2.53539	0.581957	0.853569	0.127253	0		0.227868	2.53539	0.639737	0.843585	0.127253	0		no annotation
CP_DN13560_c0_g1	-0.0887608	4.32527	0.766897	0.981646	0.0585856	0		-0.20592	4.32527	0.488158	0.926664	0.0585856	0		0.231527	4.32527	0.431133	0.917861	0.0585856	0		0.70751	4.32527	0.0202877	0.134258	0.0585856	0		-1.24613	4.32527	4.83e-05	0.000945171	0.0585856	-1		gnl|BL_ORD_ID|2628170gi|350538981|ref|NP_001234368.1| D-cysteine desulfhydrase [Solanum lycopersicum] gi|186920269|gb|ACC95419.1| D-cysteine desulfhydrase [Solanum lycopersicum]	GO:0005737, GO:0009507, GO:0030170, GO:0003824, GO:0005739, GO:0008660, GO:0005829, GO:0009693, GO:0019148, GO:0019447, GO:0050897
CP_DN13564_c1_g1	-0.996631	-0.0916525	0.135849	0.586698	0.205517	0		2.11909	-0.0916525	0.00175272	0.0362679	0.205517	1		0.552858	-0.0916525	0.404087	0.905915	0.205517	0		-0.460569	-0.0916525	0.531992	0.827688	0.205517	0		0.0874322	-0.0916525	0.927475	0.992934	0.205517	0		no annotation
CP_DN13565_c0_g2	-0.507813	4.07762	0.109403	0.532098	0.0664286	0		0.255982	4.07762	0.416431	0.889166	0.0664286	0		-0.253927	4.07762	0.419099	0.913187	0.0664286	0		0.00282321	4.07762	0.993471	1	0.0664286	0		1.82658	4.07762	2.18e-08	1.74e-06	0.0664286	1		no annotation
CP_DN13578_c0_g1	-0.493806	2.23625	0.359927	0.825954	0.180078	0		0.197255	2.23625	0.712962	0.982436	0.180078	0		-1.90403	2.23625	0.000388975	0.0261294	0.180078	-1		0.00138506	2.23625	1	1	0.180078	0		1.08546	2.23625	0.0503054	0.183658	0.180078	0		gnl|BL_ORD_ID|48012396gi|731370717|ref|XP_002278514.3| PREDICTED: piriformospora indica-insensitive protein 2-like [Vitis vinifera]	GO:0016020, GO:0016021
CP_DN13581_c0_g1	0.179624	6.29539	0.57513	0.928392	0.0716835	0		-0.324904	6.29539	0.309339	0.80966	0.0716835	0		-0.226665	6.29539	0.476894	0.93506	0.0716835	0		1.5396	6.29539	2.34e-06	0.000160223	0.0716835	1		-0.438533	6.29539	0.169089	0.402793	0.0716835	0		gnl|BL_ORD_ID|50657516gi|985567205|ref|NP_001306722.1| phospholipid hydroperoxide glutathione peroxidase 1, chloroplastic-like [Populus euphratica] gi|827092217|gb|AKJ66817.1| glutathione peroxidase [Populus euphratica]	GO:0004602, GO:0006979, GO:0004601, GO:0016491, GO:0055114, GO:0098869
CP_DN13589_c0_g2	-0.178515	0.0850448	0.817187	0.990473	0.300733	0		0.24636	0.0850448	0.746053	0.990036	0.300733	0		0.392987	0.0850448	0.614498	0.973946	0.300733	0		2.47709	0.0850448	0.00158375	0.0222351	0.300733	1		-1.60309	0.0850448	0.0461565	0.173046	0.300733	0		gnl|BL_ORD_ID|26942747gi|565354943|ref|XP_006344366.1| PREDICTED: transmembrane protein 56-B isoform X2 [Solanum tuberosum]	GO:0016020, GO:0016021
CP_DN13615_c0_g2	1.88398	-0.17676	0.109656	0.532713	0.623507	0		1.44136	-0.17676	0.196807	0.677284	0.623507	0		0	-0.17676	1	1	0.623507	0		-1.71151	-0.17676	0.162341	0.474947	0.623507	0		4.83336	-0.17676	0.00106335	0.0109081	0.623507	1		no annotation
CP_DN13616_c0_g1	-0.79365	0.0310034	0.327584	0.803422	0.224293	0		-0.330429	0.0310034	0.690215	0.977492	0.224293	0		-0.468355	0.0310034	0.480576	0.935854	0.224293	0		1.10897	0.0310034	0.110624	0.384664	0.224293	0		2.06924	0.0310034	0.00415375	0.0303218	0.224293	1		no annotation
CP_DN13634_c0_g1	-0.617768	3.6168	0.145233	0.602886	0.115582	0		-0.0247057	3.6168	0.958285	1	0.115582	0		0.213783	3.6168	0.606829	0.971473	0.115582	0		-0.476297	3.6168	0.254889	0.598684	0.115582	0		1.69334	3.6168	8.8e-05	0.00150997	0.115582	1		gnl|BL_ORD_ID|66394042gi|914726339|gb|AKV93690.1| lectin receptor kinase [Nicotiana benthamiana]	GO:0000166, GO:0016020, GO:0016021, GO:0016310, GO:0004672, GO:0016301, GO:0004674, GO:0030246, GO:0005524, GO:0006468
CP_DN13645_c0_g1	-0.357508	2.35566	0.464155	0.88304	0.147602	0		0.285141	2.35566	0.579692	0.955261	0.147602	0		-0.917082	2.35566	0.0659661	0.457744	0.147602	0		-0.971604	2.35566	0.0462418	0.229479	0.147602	0		1.68117	2.35566	0.000692562	0.00783008	0.147602	1		gnl|BL_ORD_ID|1722841gi|225450759|ref|XP_002279364.1| PREDICTED: brain acid soluble protein 1 [Vitis vinifera]	GO:0005737, GO:0046916, GO:0046872, GO:0030001, GO:0046914
CP_DN13665_c0_g1	0.890463	5.16606	0.0138216	0.193547	0.0880283	0		-2.0095	5.16606	6.04e-08	8.58e-06	0.0880283	-1		-0.440342	5.16606	0.214441	0.753319	0.0880283	0		1.8548	5.16606	4.36e-07	4.2e-05	0.0880283	1		-0.212948	5.16606	0.547875	0.783169	0.0880283	0		gnl|BL_ORD_ID|383885gi|350535623|ref|NP_001234460.1| harpin binding protein 1 [Solanum lycopersicum] gi|38679319|gb|AAR26481.1| harpin binding protein 1 [Solanum lycopersicum]	GO:0031977, GO:0009507, GO:0016020, GO:0010287, GO:0010193, GO:0009579, GO:0009535, GO:0009534, GO:0009941, GO:0042742, GO:0009658, GO:0005634, GO:0005886
CP_DN13665_c1_g4	0.731759	0.0391506	0.278151	0.762318	0.214902	0		-0.343353	0.0391506	0.640953	0.970635	0.214902	0		0.61538	0.0391506	0.462662	0.931024	0.214902	0		2.85103	0.0391506	0.000335406	0.00696422	0.214902	1		-2.2172	0.0391506	0.00160208	0.0148682	0.214902	-1		no annotation
CP_DN13684_c0_g1	1.89967	3.78968	0.00512005	0.113425	0.298476	0		0.352908	3.78968	0.598926	0.961421	0.298476	0		4.0755	3.78968	1.71e-07	0.000205961	0.298476	1		-3.92999	3.78968	2.67e-07	2.89e-05	0.298476	-1		-1.84334	3.78968	0.00723847	0.0455679	0.298476	-1		gnl|BL_ORD_ID|79193928gi|976909285|gb|KVH96434.1| Glucose/ribitol dehydrogenase [Cynara cardunculus var. scolymus]	GO:0016491, GO:0055114
CP_DN13734_c0_g1	0.789973	4.66621	0.0226977	0.253634	0.0817629	0		-0.420391	4.66621	0.228131	0.721105	0.0817629	0		1.02322	4.66621	0.00356289	0.0952786	0.0817629	0		0.964812	4.66621	0.00601055	0.0585253	0.0817629	0		-1.45933	4.66621	4.5e-05	0.000894223	0.0817629	-1		no annotation
CP_DN13735_c0_g1	-1.94906	1.66262	0.260986	0.746343	1.71758	0		1.52253	1.66262	0.375291	0.861509	1.71758	0		-5.41855	1.66262	0.0503663	0.399003	1.71758	0		-8.99259	1.66262	0.000772376	0.0131163	1.71758	-1		0.640898	1.66262	0.707849	0.886619	1.71758	0		gnl|BL_ORD_ID|79194374gi|976909915|gb|KVH96882.1| Protein of unknown function DUF1218 [Cynara cardunculus var. scolymus]	GO:0016020, GO:0016021
CP_DN13749_c0_g2	-0.811825	1.2697	0.12572	0.565809	0.164682	0		1.57867	1.2697	0.00292052	0.0523569	0.164682	0		-0.411268	1.2697	0.47754	0.93506	0.164682	0		0.425485	1.2697	0.520136	0.820539	0.164682	0		-1.75208	1.2697	0.00417905	0.0304513	0.164682	-1		gnl|BL_ORD_ID|33052574gi|262263163|dbj|BAI48084.1| centromere protein C homologue [Nicotiana tabacum]	GO:0051382, GO:0019237, GO:0000776
CP_DN13752_c1_g1	-1.04756	1.48575	0.0179648	0.223645	0.120619	0		2.10659	1.48575	7.68e-06	0.000487559	0.120619	1		0.0230523	1.48575	1	1	0.120619	0		0.207998	1.48575	0.701455	0.913595	0.120619	0		-2.39507	1.48575	1.02e-05	0.000271046	0.120619	-1		gnl|BL_ORD_ID|26959125gi|565404057|ref|XP_006367466.1| PREDICTED: ubiquitin carboxyl-terminal hydrolase isozyme L3-like isoform X1 [Solanum tuberosum]	GO:0004843, GO:0008233, GO:0006508, GO:0008234, GO:0016787, GO:0036459, GO:0006511, GO:0005622
CP_DN13766_c0_g1	-3.92263	3.17443	0.0032317	0.0873897	0.679274	0		-1.48632	3.17443	0.148221	0.596782	0.679274	0		-1.64736	3.17443	0.10886	0.579793	0.679274	0		3.99	3.17443	0.000561242	0.0103694	0.679274	1		3.92123	3.17443	0.000557319	0.00664271	0.679274	1		no annotation
CP_DN13766_c0_g2	-0.549564	4.22431	0.136943	0.58848	0.0892546	0		-0.424703	4.22431	0.244922	0.743197	0.0892546	0		-0.193231	4.22431	0.591925	0.968853	0.0892546	0		0.178211	4.22431	0.625784	0.876432	0.0892546	0		2.36289	4.22431	5.54e-10	7.91e-08	0.0892546	1		gnl|BL_ORD_ID|47628824gi|728826817|gb|KHG06907.1| Cyclin-dependent kinase inhibitor 6 -like protein [Gossypium arboreum]	GO:0007050, GO:0016310, GO:0016301, GO:0004861, GO:0005634, GO:0071901
CP_DN13767_c0_g1	-0.103056	3.49536	0.75599	0.979171	0.0668247	0		0.0875764	3.49536	0.787715	0.998464	0.0668247	0		0.385143	3.49536	0.224826	0.764017	0.0668247	0		-0.0246784	3.49536	0.950662	1	0.0668247	0		-1.15592	3.49536	0.000597294	0.0070427	0.0668247	-1		gnl|BL_ORD_ID|33187333gi|297746234|emb|CBI16290.3| unnamed protein product [Vitis vinifera]	GO:0016020, GO:0016021, GO:0006952, GO:0005886
CP_DN13772_c0_g1	0.542617	2.61378	0.553677	0.92009	0.504461	0		-3.88545	2.61378	6.16e-05	0.00265572	0.504461	-1		0.419403	2.61378	0.628115	0.975667	0.504461	0		3.46806	2.61378	0.00032092	0.00675638	0.504461	1		-0.655167	2.61378	0.477934	0.727132	0.504461	0		gnl|BL_ORD_ID|18869482gi|590720255|ref|XP_007051282.1| ATP binding cassette subfamily B4 isoform 2 [Theobroma cacao] gi|590720259|ref|XP_007051283.1| ATP binding cassette subfamily B4 isoform 2 [Theobroma cacao] gi|590720263|ref|XP_007051284.1| ATP binding cassette subfamily B4 isoform 2 [Theobroma cacao] gi|590720266|ref|XP_007051285.1| ATP binding cassette subfamily B4 isoform 2 [Theobroma caca…	GO:0000166, GO:0042626, GO:0055085, GO:0016020, GO:0016021, GO:0006810, GO:0005524, GO:0016887
CP_DN13797_c0_g1	-0.416086	0.271206	0.505325	0.8987	0.181376	0		-0.00935983	0.271206	1	1	0.181376	0		-0.414671	0.271206	0.517892	0.948579	0.181376	0		-1.22556	0.271206	0.0456284	0.227558	0.181376	0		1.92906	0.271206	0.00220464	0.0188987	0.181376	1		gnl|BL_ORD_ID|77844387gi|971560482|ref|XP_015166700.1| PREDICTED: putative UDP-rhamnose:rhamnosyltransferase 1 [Solanum tuberosum]	GO:0008152, GO:0016757, GO:0016758, GO:0016020, GO:0016021, GO:0016740
CP_DN13815_c0_g2	-0.741163	1.15293	0.271464	0.757153	0.283695	0		0.68654	1.15293	0.332361	0.829632	0.283695	0		1.05575	1.15293	0.132793	0.630414	0.283695	0		0.269816	1.15293	0.764145	0.940273	0.283695	0		-2.22392	1.15293	0.00182021	0.0164009	0.283695	-1		gnl|BL_ORD_ID|16549053gi|460391310|ref|XP_004241266.1| PREDICTED: tetraspanin-3 [Solanum lycopersicum]	GO:0016020, GO:0016021
CP_DN1382_c0_g2	-0.0807327	6.92859	0.842571	0.997193	0.116303	0		0.0760501	6.92859	0.851006	1	0.116303	0		-1.29852	6.92859	0.0015968	0.0596896	0.116303	0		-0.296094	6.92859	0.465558	0.787256	0.116303	0		1.11628	6.92859	0.0064025	0.0419218	0.116303	1		no annotation
CP_DN13821_c0_g1	-0.163695	1.97694	0.777515	0.982484	0.201755	0		-0.0454179	1.97694	0.943061	1	0.201755	0		1.82319	1.97694	0.00268666	0.0807939	0.201755	0		-0.797232	1.97694	0.257115	0.601292	0.201755	0		-2.43976	1.97694	9.06e-05	0.00155169	0.201755	-1		no annotation
CP_DN13854_c0_g1	0.438866	4.46901	0.152341	0.613121	0.0627674	0		-0.0922601	4.46901	0.765583	0.994008	0.0627674	0		0.255126	4.46901	0.405261	0.906042	0.0627674	0		-0.771873	4.46901	0.012238	0.0957009	0.0627674	0		0.888836	4.46901	0.00367782	0.0277364	0.0627674	1		gnl|BL_ORD_ID|26941952gi|565352638|ref|XP_006343247.1| PREDICTED: splicing factor 3B subunit 2-like isoform X1 [Solanum tuberosum]	GO:0005634
CP_DN13861_c1_g1	-0.559678	4.20203	0.0744345	0.450488	0.0640976	0		-0.685477	4.20203	0.0268234	0.226163	0.0640976	0		0.144112	4.20203	0.644712	0.979749	0.0640976	0		0.976841	4.20203	0.00201271	0.0267049	0.0640976	1		0.467824	4.20203	0.134252	0.348669	0.0640976	0		gnl|BL_ORD_ID|16540437gi|460367080|ref|XP_004229403.1| PREDICTED: transmembrane protein 205 [Solanum lycopersicum]	GO:0016020, GO:0016021, GO:0005783
CP_DN13862_c0_g2	-0.0514677	3.64771	0.869146	1	0.0603317	0		-0.00478626	3.64771	0.985565	1	0.0603317	0		0.061174	3.64771	0.84109	1	0.0603317	0		0.355899	3.64771	0.256811	0.600977	0.0603317	0		-0.962903	3.64771	0.00222991	0.0190477	0.0603317	-1		gnl|BL_ORD_ID|62244477gi|703120863|ref|XP_010102195.1| hypothetical protein L484_024476 [Morus notabilis] gi|587904942|gb|EXB93138.1| hypothetical protein L484_024476 [Morus notabilis]	GO:0016020, GO:0016021
CP_DN13885_c0_g2	1.18001	-0.0311832	0.147345	0.606209	0.230261	0		-0.255471	-0.0311832	0.80572	1	0.230261	0		0.94334	-0.0311832	0.289949	0.8287	0.230261	0		-0.710456	-0.0311832	0.28383	0.629644	0.230261	0		2.18398	-0.0311832	0.00182685	0.0164485	0.230261	1		no annotation
CP_DN13938_c0_g1	0.0530771	2.4202	0.926503	1	0.17232	0		1.592	2.4202	0.00256568	0.0476218	0.17232	1		-0.911273	2.4202	0.0866865	0.523457	0.17232	0		-2.10132	2.4202	0.000115488	0.00311947	0.17232	-1		0.792781	2.4202	0.129509	0.341071	0.17232	0		gnl|BL_ORD_ID|26940191gi|565347592|ref|XP_006340808.1| PREDICTED: IRK-interacting protein [Solanum tuberosum]	GO:0009959, GO:0009639
CP_DN13945_c0_g1	3.02137	-0.114991	0.0123685	0.183461	0.313041	0		-2.84135	-0.114991	0.00444405	0.0694596	0.313041	0		-1.30581	-0.114991	0.0821142	0.509479	0.313041	0		2.85721	-0.114991	0.000474804	0.0091188	0.313041	1		1.01119	-0.114991	0.206706	0.453428	0.313041	0		gnl|BL_ORD_ID|47635576gi|728834114|gb|KHG13557.1| Chlorophyll a-b binding 13, chloroplastic [Gossypium arboreum] gi|728839614|gb|KHG19057.1| Chlorophyll a-b binding 13, chloroplastic [Gossypium arboreum] gi|728846525|gb|KHG25968.1| Chlorophyll a-b binding 13, chloroplastic [Gossypium arboreum] gi|728848291|gb|KHG27734.1| Chlorophyll a-b binding 13, chloroplastic [Gossypium arboreum]	GO:0009507, GO:0046872, GO:0018298, GO:0016020, GO:0016021, GO:0009535, GO:0009579, GO:0009765, GO:0009522, GO:0015979, GO:0016168
CP_DN13948_c0_g1	-0.257122	2.03679	0.588544	0.933714	0.117109	0		-0.128889	2.03679	0.79014	0.998864	0.117109	0		0.00710801	2.03679	1	1	0.117109	0		0.179389	2.03679	0.722977	0.922459	0.117109	0		1.40875	2.03679	0.00172622	0.0157599	0.117109	1		no annotation
CP_DN13952_c0_g1	-0.160805	2.8206	0.673591	0.956591	0.0863504	0		0.464408	2.8206	0.205704	0.689336	0.0863504	0		-0.0183595	2.8206	0.948407	1	0.0863504	0		0.748913	2.8206	0.0555803	0.257775	0.0863504	0		-1.52454	2.8206	9.39e-05	0.00159891	0.0863504	-1		gnl|BL_ORD_ID|32407039gi|224108213|ref|XP_002314761.1| anthranilate synthase beta subunit 1 family protein [Populus trichocarpa] gi|222863801|gb|EEF00932.1| anthranilate synthase beta subunit 1 family protein [Populus trichocarpa]	GO:0008152, GO:0000162, GO:0005829, GO:0005950, GO:0004049
CP_DN13952_c0_g2	-0.131846	2.97085	0.723339	0.972668	0.0822771	0		0.473045	2.97085	0.183784	0.658751	0.0822771	0		-0.0183756	2.97085	0.951355	1	0.0822771	0		0.659764	2.97085	0.0782718	0.31507	0.0822771	0		-1.63666	2.97085	1.54e-05	0.000378595	0.0822771	-1		gnl|BL_ORD_ID|32407039gi|224108213|ref|XP_002314761.1| anthranilate synthase beta subunit 1 family protein [Populus trichocarpa] gi|222863801|gb|EEF00932.1| anthranilate synthase beta subunit 1 family protein [Populus trichocarpa]	GO:0008152, GO:0000162, GO:0005829, GO:0005950, GO:0004049
CP_DN13953_c0_g1	-0.55156	1.76134	0.357652	0.825047	0.225254	0		1.53761	1.76134	0.0130192	0.144083	0.225254	0		0.0754225	1.76134	0.913184	1	0.225254	0		0.0967952	1.76134	0.920009	0.999567	0.225254	0		1.82661	1.76134	0.00351338	0.0267216	0.225254	1		no annotation
CP_DN13955_c1_g1	0.334563	3.48075	0.307138	0.787342	0.0700727	0		0.309251	3.48075	0.35599	0.846941	0.0700727	0		0.296826	3.48075	0.373106	0.888359	0.0700727	0		-1.10319	3.48075	0.001124	0.0172991	0.0700727	-1		-0.201708	3.48075	0.543301	0.779631	0.0700727	0		gnl|BL_ORD_ID|16554161gi|460405716|ref|XP_004248321.1| PREDICTED: COP9 signalosome complex subunit 6a [Solanum lycopersicum]	GO:0010388, GO:0008180
CP_DN13998_c0_g3	-0.269517	2.89336	0.593467	0.935139	0.163772	0		1.82226	2.89336	0.000409817	0.0118094	0.163772	1		0.935679	2.89336	0.0612705	0.441918	0.163772	0		-0.326775	2.89336	0.546018	0.835677	0.163772	0		-0.904999	2.89336	0.0907105	0.271738	0.163772	0		gnl|BL_ORD_ID|18866166gi|590706330|ref|XP_007047692.1| Hydroxyproline-rich glycoprotein family protein [Theobroma cacao] gi|508699953|gb|EOX91849.1| Hydroxyproline-rich glycoprotein family protein [Theobroma cacao]	GO:0016020, GO:0016021, GO:0005886
CP_DN13998_c0_g9	1.04791	0.23269	0.235536	0.722783	0.457163	0		4.18778	0.23269	0.000353499	0.0104868	0.457163	1		3.16878	0.23269	0.00243487	0.0764593	0.457163	0		-5.21159	0.23269	0.00584798	0.0572888	0.457163	0		-2.19932	0.23269	0.0430366	0.16517	0.457163	0		gnl|BL_ORD_ID|40321991gi|661894233|emb|CDP02674.1| unnamed protein product [Coffea canephora]	GO:0016020, GO:0016021
CP_DN1401_c0_g5	0.180884	7.34391	0.554026	0.920404	0.066493	0		0.295562	7.34391	0.333618	0.830789	0.066493	0		0.503317	7.34391	0.100255	0.55922	0.066493	0		1.77873	7.34391	1.78e-08	3.41e-06	0.066493	1		-2.25565	7.34391	2.19e-12	6.37e-10	0.066493	-1		gnl|BL_ORD_ID|63989887gi|902550435|gb|AKR76256.1| cyclophilin [Dendrobium catenatum]	GO:0003755, GO:0000413, GO:0016853, GO:0006457
CP_DN14012_c0_g1	-0.320952	3.83939	0.301985	0.784291	0.0635977	0		0.97312	3.83939	0.0019274	0.0389481	0.0635977	1		-0.0892802	3.83939	0.78967	1	0.0635977	0		-0.51747	3.83939	0.107327	0.37808	0.0635977	0		-0.119589	3.83939	0.737323	0.902547	0.0635977	0		gnl|BL_ORD_ID|18881240gi|590632239|ref|XP_007027785.1| Small nuclear ribonucleoprotein G, putative isoform 1 [Theobroma cacao] gi|508716390|gb|EOY08287.1| Small nuclear ribonucleoprotein G, putative isoform 1 [Theobroma cacao]	GO:0000398, GO:0003723, GO:0030529, GO:0019013, GO:0005732
CP_DN14028_c0_g1	-0.150576	0.915102	0.840496	0.997193	0.182206	0		-0.563372	0.915102	0.381399	0.866254	0.182206	0		-0.0272633	0.915102	1	1	0.182206	0		0.278383	0.915102	0.652907	0.890607	0.182206	0		2.71025	0.915102	8.95e-06	0.00024416	0.182206	1		gnl|BL_ORD_ID|16546389gi|460383626|ref|XP_004237520.1| PREDICTED: salt stress-induced hydrophobic peptide ESI3 [Solanum lycopersicum] gi|565346846|ref|XP_006340457.1| PREDICTED: salt stress-induced hydrophobic peptide ESI3 [Solanum tuberosum] gi|970023651|ref|XP_015073155.1| PREDICTED: salt stress-induced hydrophobic peptide ESI3 [Solanum pennellii]	GO:0016020, GO:0016021
CP_DN14033_c0_g1	0.513366	0.612387	0.584297	0.932004	0.44561	0		0.646623	0.612387	0.464508	0.914456	0.44561	0		-0.568088	0.612387	0.504646	0.945986	0.44561	0		-0.618475	0.612387	0.528984	0.825775	0.44561	0		3.18798	0.612387	0.00123665	0.0122584	0.44561	1		no annotation
CP_DN14033_c0_g2	-0.161613	3.56809	0.711508	0.968128	0.122228	0		0.0966561	3.56809	0.825537	1	0.122228	0		0.350348	3.56809	0.403625	0.905915	0.122228	0		-1.62352	3.56809	0.00021552	0.00507745	0.122228	-1		0.722929	3.56809	0.092826	0.276055	0.122228	0		no annotation
CP_DN14054_c0_g1	0.675129	2.76573	0.0894571	0.489733	0.0890823	0		-0.771318	2.76573	0.0575065	0.359665	0.0890823	0		-0.14549	2.76573	0.709277	0.994014	0.0890823	0		0.273845	2.76573	0.475043	0.793415	0.0890823	0		1.89081	2.76573	2.22e-06	7.99e-05	0.0890823	1		no annotation
CP_DN14057_c0_g1	-0.93225	2.43348	0.0457241	0.358265	0.131483	0		0.138738	2.43348	0.759076	0.993033	0.131483	0		-0.456863	2.43348	0.325513	0.856449	0.131483	0		0.640671	2.43348	0.164474	0.478866	0.131483	0		2.23348	2.43348	8.03e-06	0.000222351	0.131483	1		no annotation
CP_DN14064_c0_g2	2.44501	-0.0804789	0.106948	0.528337	1.19833	0		-7.36405	-0.0804789	0.00122204	0.0279713	1.19833	-1		6.8865	-0.0804789	0.00246895	0.0767312	1.19833	0		0.189897	-0.0804789	0.918682	0.998935	1.19833	0		-6.99606	-0.0804789	0.00210948	0.0182842	1.19833	-1		no annotation
CP_DN14074_c0_g1	-0.930253	5.77473	0.0187169	0.228967	0.108354	0		0.513556	5.77473	0.190865	0.670109	0.108354	0		-0.191959	5.77473	0.625642	0.974947	0.108354	0		1.27233	5.77473	0.00157517	0.0221404	0.108354	1		-0.992743	5.77473	0.0128973	0.0698307	0.108354	0		gnl|BL_ORD_ID|1963666gi|224100781|ref|XP_002312012.1| putative adenosine kinase family protein [Populus trichocarpa] gi|118482012|gb|ABK92937.1| unknown [Populus trichocarpa] gi|222851832|gb|EEE89379.1| putative adenosine kinase family protein [Populus trichocarpa]	GO:0006166, GO:0016310, GO:0016773, GO:0006167, GO:0004001, GO:0016301
CP_DN14087_c0_g2	0.45288	1.41664	0.380176	0.838249	0.152764	0		0.263398	1.41664	0.614837	0.964212	0.152764	0		0.204843	1.41664	0.719911	0.99462	0.152764	0		-1.23238	1.41664	0.0191608	0.128812	0.152764	0		1.62887	1.41664	0.00156613	0.0146132	0.152764	1		gnl|BL_ORD_ID|26955903gi|565394519|ref|XP_006362905.1| PREDICTED: germin-like protein 9-3 [Solanum tuberosum]	GO:0046872, GO:0030145, GO:0005576, GO:0045735
CP_DN14105_c0_g1	0.191271	3.46908	0.590668	0.934191	0.0838391	0		-0.381316	3.46908	0.287042	0.788234	0.0838391	0		0.0451222	3.46908	0.917512	1	0.0838391	0		0.405113	3.46908	0.261641	0.606055	0.0838391	0		-1.36923	3.46908	0.000235827	0.00333807	0.0838391	-1		gnl|BL_ORD_ID|47624031gi|728821382|gb|KHG04308.1| Chaperone DnaJ [Gossypium arboreum]	GO:0016020, GO:0016021
CP_DN14129_c0_g2	0.594385	4.74078	0.1474	0.606209	0.116437	0		-0.307848	4.74078	0.453907	0.908562	0.116437	0		0.231913	4.74078	0.576235	0.964657	0.116437	0		1.38493	4.74078	0.000973864	0.0155947	0.116437	1		-2.11181	4.74078	8.05e-07	3.41e-05	0.116437	-1		gnl|BL_ORD_ID|1723003gi|225436777|ref|XP_002268050.1| PREDICTED: glutaredoxin-C13 [Vitis vinifera]	GO:0015035, GO:0045454, GO:0009055, GO:0055114, GO:0005623
CP_DN14141_c0_g1	0.120426	6.21472	0.656529	0.953856	0.0510338	0		-0.19024	6.21472	0.481766	0.923381	0.0510338	0		-0.517845	6.21472	0.054766	0.416794	0.0510338	0		1.01382	6.21472	0.000202949	0.00486192	0.0510338	1		-0.650229	6.21472	0.0171652	0.0858088	0.0510338	0		gnl|BL_ORD_ID|26952377gi|565382951|ref|XP_006357792.1| PREDICTED: ATP-dependent Clp protease proteolytic subunit 3, chloroplastic [Solanum tuberosum]	GO:0008233, GO:0006508, GO:0008236, GO:0004252, GO:0016787
CP_DN14149_c0_g1	2.39469	2.20825	0.00302747	0.0836411	0.393059	0		0.592131	2.20825	0.468146	0.916223	0.393059	0		3.22447	2.20825	0.000203172	0.0173049	0.393059	1		0.825818	2.20825	0.346533	0.690204	0.393059	0		-4.87273	2.20825	1.42e-07	8.13e-06	0.393059	-1		gnl|BL_ORD_ID|32617835gi|731423155|ref|XP_010662385.1| PREDICTED: glycerophosphodiester phosphodiesterase protein kinase domain-containing GDPDL2-like [Vitis vinifera] gi|731423157|ref|XP_010662386.1| PREDICTED: glycerophosphodiester phosphodiesterase protein kinase domain-containing GDPDL2-like [Vitis vinifera]	GO:0000166, GO:0004672, GO:0030247, GO:0004674, GO:0005524, GO:0006468
CP_DN14155_c0_g1	-0.476254	3.81188	0.14956	0.60852	0.0698885	0		-0.303838	3.81188	0.360715	0.851558	0.0698885	0		-1.00121	3.81188	0.00222946	0.0729968	0.0698885	0		-0.350542	3.81188	0.281903	0.627978	0.0698885	0		1.68838	3.81188	4.53e-07	2.17e-05	0.0698885	1		no annotation
CP_DN1416_c0_g1	-1.50303	0.512763	0.00422553	0.103173	0.162361	0		2.21938	0.512763	0.000170874	0.00585286	0.162361	1		0.997333	0.512763	0.142309	0.644623	0.162361	0		1.91099	0.512763	0.0180059	0.123447	0.162361	0		-0.75348	0.512763	0.294654	0.558633	0.162361	0		no annotation
CP_DN14160_c0_g1	0.454153	2.71915	0.454332	0.877384	0.233089	0		-0.172553	2.71915	0.781786	0.996704	0.233089	0		1.60899	2.71915	0.0122989	0.18376	0.233089	0		-0.518404	2.71915	0.405179	0.740545	0.233089	0		2.3161	2.71915	0.000186583	0.00276757	0.233089	1		no annotation
CP_DN14205_c0_g1	-0.46074	3.72745	0.205559	0.683709	0.0866885	0		0.209087	3.72745	0.560966	0.951336	0.0866885	0		0.789155	3.72745	0.0336379	0.321698	0.0866885	0		1.3323	3.72745	0.000323879	0.00678908	0.0866885	1		-0.768914	3.72745	0.0421555	0.162954	0.0866885	0		gnl|BL_ORD_ID|18877661gi|590653460|ref|XP_007033428.1| S-adenosylmethionine decarboxylase proenzyme isoform 1 [Theobroma cacao] gi|508712457|gb|EOY04354.1| S-adenosylmethionine decarboxylase proenzyme isoform 1 [Theobroma cacao]	GO:0008295, GO:0006597, GO:0004014
CP_DN14225_c0_g1	-1.42108	0.932735	0.0845176	0.47663	0.387939	0		0.619608	0.932735	0.450176	0.906714	0.387939	0		-1.34337	0.932735	0.0999746	0.558323	0.387939	0		-1.10657	0.932735	0.16994	0.488043	0.387939	0		2.78477	0.932735	0.000883079	0.00946498	0.387939	1		no annotation
CP_DN14245_c0_g1	-0.603258	0.662001	0.268272	0.75302	0.147248	0		0.414993	0.662001	0.448914	0.906421	0.147248	0		-0.749006	0.662001	0.179447	0.704496	0.147248	0		1.84606	0.662001	0.00121975	0.0183175	0.147248	1		0.567682	0.662001	0.349968	0.613772	0.147248	0		gnl|BL_ORD_ID|40303399gi|661873323|emb|CDP20964.1| unnamed protein product [Coffea canephora]	GO:0004553, GO:0005975
CP_DN14247_c0_g1	-0.0655236	3.41406	0.838885	0.996821	0.0635397	0		-0.0908809	3.41406	0.785289	0.998007	0.0635397	0		-0.0694608	3.41406	0.84824	1	0.0635397	0		-0.331716	3.41406	0.298221	0.645264	0.0635397	0		0.858714	3.41406	0.00705975	0.0448032	0.0635397	1		gnl|BL_ORD_ID|32439859gi|255555596|ref|XP_002518834.1| PREDICTED: F-box/kelch-repeat protein At1g51550 [Ricinus communis] gi|223542007|gb|EEF43552.1| ubiquitin-protein ligase, putative [Ricinus communis]	GO:0016874
CP_DN14270_c0_g1	-0.0409857	5.76697	0.887317	1	0.0563937	0		0.322535	5.76697	0.258958	0.759748	0.0563937	0		0.0287763	5.76697	0.917915	1	0.0563937	0		-1.1015	5.76697	0.000132912	0.00348487	0.0563937	-1		0.499606	5.76697	0.0799869	0.249758	0.0563937	0		gnl|BL_ORD_ID|16553918gi|460405063|ref|XP_004247996.1| PREDICTED: probable importin-7 homolog [Solanum lycopersicum]	GO:0005635, GO:0006606, GO:0007165, GO:0005829, GO:0008565, GO:0008536, GO:0006886
CP_DN14270_c0_g2	0.308644	3.05952	0.553434	0.920043	0.175568	0		1.66787	3.05952	0.00159847	0.0338497	0.175568	1		0.280669	3.05952	0.586672	0.967752	0.175568	0		-1.37823	3.05952	0.0091081	0.0781715	0.175568	0		-1.39028	3.05952	0.00931411	0.0546977	0.175568	0		gnl|BL_ORD_ID|16553918gi|460405063|ref|XP_004247996.1| PREDICTED: probable importin-7 homolog [Solanum lycopersicum]	GO:0005635, GO:0006606, GO:0007165, GO:0005829, GO:0008565, GO:0008536, GO:0006886
CP_DN14282_c0_g2	1.17461	4.85164	0.00266758	0.0779668	0.104433	0		0.326455	4.85164	0.402859	0.88222	0.104433	0		-0.182436	4.85164	0.640777	0.979107	0.104433	0		0.57102	4.85164	0.149817	0.454843	0.104433	0		-2.1522	4.85164	1.23e-07	7.18e-06	0.104433	-1		gnl|BL_ORD_ID|26950020gi|565375921|ref|XP_006354463.1| PREDICTED: long-chain-alcohol oxidase FAO1 isoform X1 [Solanum tuberosum]	GO:0016614, GO:0050660, GO:0016491, GO:0006066, GO:0016020, GO:0043231, GO:0055114, GO:0046577
CP_DN14284_c0_g1	0.457358	0.939792	0.463148	0.882414	0.191324	0		1.17911	0.939792	0.0770393	0.426156	0.191324	0		1.39474	0.939792	0.0843386	0.51509	0.191324	0		-2.86629	0.939792	6.5e-06	0.000348962	0.191324	-1		0.965172	0.939792	0.117457	0.321249	0.191324	0		no annotation
CP_DN14287_c0_g1	0.376232	2.39347	0.400767	0.848106	0.115641	0		-0.0650802	2.39347	0.887585	1	0.115641	0		-0.306177	2.39347	0.501827	0.943779	0.115641	0		-1.33783	2.39347	0.00311623	0.0366332	0.115641	-1		1.09757	2.39347	0.0109594	0.0617454	0.115641	0		gnl|BL_ORD_ID|79189762gi|976904590|gb|KVH92257.1| NUC153-like protein [Cynara cardunculus var. scolymus]	GO:0005634
CP_DN14289_c1_g1	0.716263	4.16127	0.0424025	0.346485	0.0845832	0		0.446797	4.16127	0.211468	0.697232	0.0845832	0		-0.8904	4.16127	0.0133916	0.192259	0.0845832	0		-1.05846	4.16127	0.00320407	0.037216	0.0845832	-1		0.646544	4.16127	0.0664242	0.22103	0.0845832	0		gnl|BL_ORD_ID|62251513gi|703136906|ref|XP_010106281.1| Histone [Morus notabilis] gi|587922298|gb|EXC09698.1| Histone [Morus notabilis]	GO:0003677, GO:0046982, GO:0005694, GO:0000786, GO:0005634
CP_DN14323_c0_g1	-0.0764579	4.06679	0.816952	0.990413	0.0707669	0		0.137608	4.06679	0.676078	0.974394	0.0707669	0		-0.348623	4.06679	0.283522	0.823093	0.0707669	0		0.488493	4.06679	0.143774	0.44471	0.0707669	0		-1.12146	4.06679	0.000862534	0.00929152	0.0707669	-1		gnl|BL_ORD_ID|16545284gi|460380507|ref|XP_004235997.1| PREDICTED: pentatricopeptide repeat-containing protein At3g47530 [Solanum lycopersicum]	GO:0008270
CP_DN14323_c0_g2	0.102607	2.66911	0.818753	0.990877	0.106748	0		0.0682958	2.66911	0.867572	1	0.106748	0		-0.447008	2.66911	0.272847	0.813194	0.106748	0		1.2265	2.66911	0.00440702	0.0468195	0.106748	1		-1.52975	2.66911	0.000656266	0.00753209	0.106748	-1		no annotation
CP_DN14325_c0_g1	0.144367	2.17972	0.840059	0.997193	0.293554	0		-2.15889	2.17972	0.00197904	0.0396595	0.293554	-1		-2.08546	2.17972	0.00225729	0.0735007	0.293554	0		2.2863	2.17972	0.00270107	0.0331094	0.293554	1		-1.42286	2.17972	0.0531989	0.190685	0.293554	0		gnl|BL_ORD_ID|18908196gi|590618058|ref|XP_007023953.1| Boron transporter, putative [Theobroma cacao] gi|508779319|gb|EOY26575.1| Boron transporter, putative [Theobroma cacao]	GO:0015698, GO:0016020, GO:0016021, GO:0005452, GO:0006820
CP_DN14364_c0_g2	-0.311653	4.35347	0.282029	0.764703	0.0555139	0		0.0399991	4.35347	0.906039	1	0.0555139	0		-0.10822	4.35347	0.715304	0.99462	0.0555139	0		-0.627013	4.35347	0.0305525	0.175746	0.0555139	0		0.78779	4.35347	0.0070615	0.0448032	0.0555139	1		gnl|BL_ORD_ID|77844941gi|971563368|ref|XP_015167482.1| PREDICTED: protein CPR-5 [Solanum tuberosum]	GO:0048573, GO:0016020, GO:0010150, GO:0016021, GO:0010090, GO:0009627, GO:0005634
CP_DN14377_c0_g1	-0.188201	0.391207	0.79838	0.98707	0.240443	0		1.67584	0.391207	0.0103462	0.122972	0.240443	0		0.90431	0.391207	0.218061	0.756423	0.240443	0		1.49513	0.391207	0.122237	0.406191	0.240443	0		-3.92104	0.391207	5.19e-06	0.000156669	0.240443	-1		no annotation
CP_DN14377_c0_g2	0.00104509	0.769414	1	1	0.308104	0		1.28001	0.769414	0.0802214	0.436008	0.308104	0		0.978325	0.769414	0.174563	0.699063	0.308104	0		0.583151	0.769414	0.476267	0.79426	0.308104	0		-2.73489	0.769414	0.000525699	0.00633146	0.308104	-1		no annotation
CP_DN14377_c0_g3	-0.60467	4.97366	0.0971042	0.509813	0.0925005	0		0.989246	4.97366	0.00691203	0.0944071	0.0925005	0		0.949187	4.97366	0.0103601	0.167678	0.0925005	0		-0.159711	4.97366	0.671977	0.899655	0.0925005	0		-1.80332	4.97366	2.58e-06	8.95e-05	0.0925005	-1		gnl|BL_ORD_ID|62215184gi|703063131|ref|XP_010086890.1| UPF0057 membrane protein [Morus notabilis] gi|587833780|gb|EXB24588.1| UPF0057 membrane protein [Morus notabilis]	GO:0016020, GO:0016021
CP_DN14379_c0_g1	-0.871102	6.01373	0.00507005	0.113049	0.0663262	0		-0.266655	6.01373	0.386533	0.869526	0.0663262	0		-0.50444	6.01373	0.100742	0.560219	0.0663262	0		1.07677	6.01373	0.000556703	0.0103391	0.0663262	1		1.43361	6.01373	4.84e-06	0.000149652	0.0663262	1		gnl|BL_ORD_ID|8785831gi|355329948|dbj|BAL14273.1| FK506-binding protein [Nicotiana tabacum]	GO:0006457
CP_DN14380_c0_g1	-1.59829	0.867632	0.0569839	0.398221	0.381529	0		0.67001	0.867632	0.416074	0.889166	0.381529	0		-2.95125	0.867632	0.000295253	0.0222111	0.381529	-1		1.01278	0.867632	0.229675	0.567595	0.381529	0		0.573444	0.867632	0.610915	0.825159	0.381529	0		gnl|BL_ORD_ID|27578750gi|571564398|ref|XP_003555393.2| PREDICTED: non-specific lipid transfer protein GPI-anchored 2-like [Glycine max] gi|947040100|gb|KRG89824.1| hypothetical protein GLYMA_20G049800 [Glycine max]	GO:0016020, GO:0016021
CP_DN14390_c0_g1	0.236864	6.47539	0.599277	0.937871	0.142036	0		-0.930003	6.47539	0.0398744	0.290201	0.142036	0		-1.70708	6.47539	0.000204236	0.0173049	0.142036	-1		0.759377	6.47539	0.0916722	0.34509	0.142036	0		0.822396	6.47539	0.0686318	0.225885	0.142036	0		gnl|BL_ORD_ID|18873056gi|590690545|ref|XP_007043537.1| Photosystem II family protein [Theobroma cacao] gi|508707472|gb|EOX99368.1| Photosystem II family protein [Theobroma cacao]	GO:0010207
CP_DN14406_c0_g1	-0.831492	1.02887	0.236847	0.723832	0.217629	0		-1.48116	1.02887	0.0149897	0.157997	0.217629	0		-1.78114	1.02887	0.00290195	0.0851473	0.217629	0		2.22451	1.02887	0.000454432	0.00884969	0.217629	1		0.810107	1.02887	0.229077	0.481356	0.217629	0		no annotation
CP_DN14418_c0_g2	-1.11756	2.22156	0.0416197	0.343053	0.171063	0		-0.131565	2.22156	0.814784	1	0.171063	0		-0.34505	2.22156	0.500159	0.9431	0.171063	0		0.714761	2.22156	0.166256	0.481663	0.171063	0		2.25892	2.22156	5.21e-05	0.00100388	0.171063	1		gnl|BL_ORD_ID|18882105gi|590635827|ref|XP_007028720.1| Ribosomal protein L11 methyltransferase, putative [Theobroma cacao] gi|508717325|gb|EOY09222.1| Ribosomal protein L11 methyltransferase, putative [Theobroma cacao]	GO:0016020, GO:0016021, GO:0008168, GO:0016740, GO:0005840, GO:0032259
CP_DN14419_c0_g1	1.76237	3.56413	0.00191914	0.0634062	0.210959	0		-0.294605	3.56413	0.608918	0.963139	0.210959	0		0.864854	3.56413	0.13425	0.632128	0.210959	0		-1.5104	3.56413	0.0114417	0.0913668	0.210959	0		-2.91581	3.56413	9.44e-07	3.91e-05	0.210959	-1		gnl|BL_ORD_ID|8886913gi|356568182|ref|XP_003552292.1| PREDICTED: protein LURP-one-related 10-like [Glycine max] gi|947050852|gb|KRH00381.1| hypothetical protein GLYMA_18G209800 [Glycine max]	GO:0006952
CP_DN14419_c0_g2	1.74419	3.59785	0.00203595	0.0664381	0.209327	0		-0.305344	3.59785	0.593113	0.96065	0.209327	0		0.882068	3.59785	0.125819	0.614787	0.209327	0		-1.54073	3.59785	0.0094099	0.0800953	0.209327	0		-2.93284	3.59785	7.63e-07	3.3e-05	0.209327	-1		gnl|BL_ORD_ID|8886913gi|356568182|ref|XP_003552292.1| PREDICTED: protein LURP-one-related 10-like [Glycine max] gi|947050852|gb|KRH00381.1| hypothetical protein GLYMA_18G209800 [Glycine max]	GO:0006952
CP_DN14421_c0_g1	1.32012	-0.122621	0.086305	0.481204	0.32287	0		0.582345	-0.122621	0.506061	0.930199	0.32287	0		1.24972	-0.122621	0.136359	0.634871	0.32287	0		0.622303	-0.122621	0.618641	0.873747	0.32287	0		-6.93494	-0.122621	2.3e-06	8.2e-05	0.32287	-1		gnl|BL_ORD_ID|1428873gi|85068614|gb|ABC69387.1| CYP92B2v3 [Nicotiana tabacum]	GO:0005506, GO:0016491, GO:0046872, GO:0016705, GO:0020037, GO:0055114, GO:0004497
CP_DN1443_c0_g1	0.0789194	5.42917	0.808104	0.988455	0.0713876	0		-1.55111	5.42917	2.18e-06	0.000170726	0.0713876	-1		-0.878389	5.42917	0.006099	0.127957	0.0713876	0		0.994777	5.42917	0.00212378	0.027842	0.0713876	1		0.521595	5.42917	0.1055	0.299243	0.0713876	0		gnl|BL_ORD_ID|75920410gi|930156896|gb|ALF39596.1| long-chain acyl-CoA synthetase 4 [Camellia oleifera]	GO:0008152, GO:0001676, GO:0003824, GO:0016874, GO:0004467
CP_DN1443_c0_g2	2.09877	0.0833036	0.0767304	0.457051	0.467316	0		-7.70972	0.0833036	1.13e-06	9.99e-05	0.467316	-1		-1.41646	0.0833036	0.124671	0.612525	0.467316	0		-1.05202	0.0833036	0.24818	0.589954	0.467316	0		2.058	0.0833036	0.0278248	0.122144	0.467316	0		gnl|BL_ORD_ID|75920410gi|930156896|gb|ALF39596.1| long-chain acyl-CoA synthetase 4 [Camellia oleifera]	GO:0008152, GO:0001676, GO:0003824, GO:0016874, GO:0004467
CP_DN14445_c0_g1	-0.935786	1.1271	0.263633	0.748614	0.358043	0		-0.436292	1.1271	0.587668	0.959076	0.358043	0		-2.81907	1.1271	0.000418186	0.0268573	0.358043	-1		-0.521943	1.1271	0.477852	0.794873	0.358043	0		2.75809	1.1271	0.00142137	0.0136095	0.358043	1		gnl|BL_ORD_ID|32616373gi|225444157|ref|XP_002270585.1| PREDICTED: reticuline oxidase-like protein [Vitis vinifera]	GO:0016614, GO:0050660, GO:0003824, GO:0016491, GO:0055114
CP_DN14463_c0_g1	0.812301	-0.0531979	0.262136	0.747114	0.184789	0		0.167906	-0.0531979	0.853271	1	0.184789	0		0.329002	-0.0531979	0.659443	0.982916	0.184789	0		-0.997027	-0.0531979	0.158798	0.469416	0.184789	0		2.24042	-0.0531979	0.0019061	0.0169472	0.184789	1		no annotation
CP_DN14470_c0_g2	0.851385	3.80619	0.232135	0.719458	0.31555	0		-2.05892	3.80619	0.00416732	0.0662056	0.31555	0		1.49782	3.80619	0.0291206	0.296086	0.31555	0		0.464929	3.80619	0.497216	0.806397	0.31555	0		2.86157	3.80619	0.000118329	0.00191705	0.31555	1		gnl|BL_ORD_ID|16552157gi|460400057|ref|XP_004245552.1| PREDICTED: cation/H(+) antiporter 18-like isoform X1 [Solanum lycopersicum]	GO:0055085, GO:0006812, GO:0015299, GO:0016020, GO:0016021, GO:0012505, GO:0005451, GO:1902600, GO:0006810, GO:0006885
CP_DN14498_c0_g1	-0.0670109	4.45843	0.815365	0.990178	0.0523973	0		0.119744	4.45843	0.674782	0.974394	0.0523973	0		0.260226	4.45843	0.351979	0.87352	0.0523973	0		0.187522	4.45843	0.510704	0.81522	0.0523973	0		-0.883814	4.45843	0.00209817	0.0182058	0.0523973	-1		gnl|BL_ORD_ID|79185627gi|976899707|gb|KVH88114.1| 26S proteasome subunit P45 [Cynara cardunculus var. scolymus]	GO:0000166, GO:0005737, GO:0030163, GO:0000502, GO:0005524, GO:0016787
CP_DN14514_c0_g2	-0.363775	1.93633	0.460098	0.880873	0.15153	0		0.584836	1.93633	0.236284	0.73198	0.15153	0		0.0751993	1.93633	0.875835	1	0.15153	0		0.15531	1.93633	0.80857	0.958958	0.15153	0		-1.98617	1.93633	0.000407413	0.00518073	0.15153	-1		gnl|BL_ORD_ID|26957394gi|565398859|ref|XP_006364981.1| PREDICTED: serine hydroxymethyltransferase, mitochondrial-like [Solanum tuberosum]	GO:0030170, GO:0003824, GO:0004372, GO:0035999, GO:0006730, GO:0006563, GO:0016740, GO:0006544
CP_DN14520_c0_g1	0.0681997	3.61224	0.852624	0.999245	0.0797592	0		-1.01231	3.61224	0.00423552	0.0669367	0.0797592	0		-0.555275	3.61224	0.111866	0.584833	0.0797592	0		-0.441699	3.61224	0.205679	0.536887	0.0797592	0		1.49576	3.61224	2.5e-05	0.000553312	0.0797592	1		no annotation
CP_DN14540_c1_g1	-0.0764248	0.604902	0.909373	1	0.130913	0		0.186001	0.604902	0.698004	0.979782	0.130913	0		1.7915	0.604902	0.00335926	0.0927647	0.130913	0		3.25785	0.604902	3.04e-06	0.000196846	0.130913	1		-3.49947	0.604902	1.32e-05	0.000335975	0.130913	-1		no annotation
CP_DN14546_c0_g1	0.263447	4.217	0.385369	0.840914	0.0602092	0		-0.760017	4.217	0.0120607	0.136605	0.0602092	0		-0.242515	4.217	0.416307	0.911013	0.0602092	0		1.68117	4.217	7.34e-08	1.07e-05	0.0602092	1		-0.92002	4.217	0.00297507	0.0235162	0.0602092	-1		gnl|BL_ORD_ID|16545958gi|460382334|ref|XP_004236894.1| PREDICTED: outer envelope pore protein 37, chloroplastic [Solanum lycopersicum]	GO:0009706, GO:0006812, GO:0009507, GO:0005739, GO:0016020, GO:0034220, GO:0009941, GO:0031359, GO:0005216, GO:0009536
CP_DN14563_c0_g1	0.34071	2.27866	0.492486	0.8948	0.156237	0		0.0786168	2.27866	0.871996	1	0.156237	0		0.286386	2.27866	0.59025	0.968853	0.156237	0		1.75917	2.27866	0.000646545	0.0115201	0.156237	1		-0.695624	2.27866	0.157822	0.385972	0.156237	0		no annotation
CP_DN14563_c0_g2	0.324832	2.28425	0.517406	0.903748	0.159053	0		-0.00119285	2.28425	1	1	0.159053	0		0.176631	2.28425	0.751712	1	0.159053	0		1.75421	2.28425	0.00074532	0.0127827	0.159053	1		-0.671976	2.28425	0.176656	0.413632	0.159053	0		no annotation
CP_DN14568_c0_g2	-0.0580235	0.478006	1	1	0.354832	0		1.07628	0.478006	0.203996	0.686947	0.354832	0		-1.90621	0.478006	0.0153242	0.207646	0.354832	0		-0.47163	0.478006	0.54342	0.833864	0.354832	0		2.37513	0.478006	0.00431764	0.031085	0.354832	1		gnl|BL_ORD_ID|19311483gi|512436156|gb|AGO03566.1| MIXTA-like 2 [Erythranthe lewisii]	GO:0003677
CP_DN14577_c0_g3	-0.116156	0.756474	0.949227	1	1.45757	0		-7.39685	0.756474	0.00272166	0.0499034	1.45757	-1		-0.456618	0.756474	0.77269	1	1.45757	0		-0.46515	0.756474	0.777642	0.944837	1.45757	0		-0.199303	0.756474	0.901848	0.983419	1.45757	0		gnl|BL_ORD_ID|16539964gi|460365522|ref|XP_004228650.1| PREDICTED: F-box/kelch-repeat protein At1g55270 [Solanum lycopersicum]	GO:0031463, GO:0004842, GO:0016567
CP_DN14594_c0_g2	0.54039	4.55277	0.0943933	0.502224	0.0702709	0		0.139346	4.55277	0.673518	0.974394	0.0702709	0		0.145216	4.55277	0.663819	0.984353	0.0702709	0		-0.326285	4.55277	0.313917	0.657969	0.0702709	0		0.958077	4.55277	0.00307114	0.024157	0.0702709	1		gnl|BL_ORD_ID|47615673gi|728810921|gb|KHF99908.1| Two-component response regulator ARR11 -like protein [Gossypium arboreum]	GO:0003677, GO:0006351, GO:0000160, GO:0006355, GO:0005634
CP_DN14622_c0_g1	0.787725	0.613061	0.374501	0.834106	0.152062	0		-3.19576	0.613061	1.37e-05	0.000782301	0.152062	-1		-0.240252	0.613061	0.68605	0.98841	0.152062	0		-0.576723	0.613061	0.276455	0.621991	0.152062	0		3.82866	0.613061	1.8e-10	3.1e-08	0.152062	1		no annotation
CP_DN14628_c0_g1	-0.705902	7.96858	0.125633	0.565809	0.149496	0		0.443483	7.96858	0.334524	0.831232	0.149496	0		-0.0459849	7.96858	0.920446	1	0.149496	0		2.3587	7.96858	1.01e-06	8.07e-05	0.149496	1		-1.76254	7.96858	0.000192405	0.00283478	0.149496	-1		gnl|BL_ORD_ID|16553113gi|460402749|ref|XP_004246873.1| PREDICTED: kinesin-like protein KIF22 [Solanum lycopersicum] gi|723727466|ref|XP_010325859.1| PREDICTED: kinesin-like protein KIF22 [Solanum lycopersicum]	GO:0003777, GO:0000166, GO:0009507, GO:0008017, GO:0005871, GO:0005874, GO:0005524, GO:0007018, GO:0016887
CP_DN14629_c0_g2	0.0351222	0.0721859	1	1	0.253447	0		-0.724025	0.0721859	0.288192	0.788933	0.253447	0		0.66293	0.0721859	0.364596	0.880778	0.253447	0		-2.82747	0.0721859	0.00174557	0.0238552	0.253447	-1		-0.082735	0.0721859	0.951393	1	0.253447	0		gnl|BL_ORD_ID|48256517gi|734426764|gb|KHN43884.1| Pentatricopeptide repeat-containing protein [Glycine soja]	GO:0016787, GO:0008568
CP_DN14645_c0_g1	-2.84006	1.03639	0.00117945	0.0459592	0.376795	-1		-0.44319	1.03639	0.60349	0.961421	0.376795	0		-0.444444	1.03639	0.566723	0.963069	0.376795	0		0.944881	1.03639	0.254187	0.597828	0.376795	0		2.63313	1.03639	0.00241887	0.0202068	0.376795	1		gnl|BL_ORD_ID|16545050gi|460379951|ref|XP_004235722.1| PREDICTED: caffeoylshikimate esterase [Solanum lycopersicum]	GO:0006979, GO:0003846, GO:0046686, GO:0006629, GO:0016020, GO:0090430, GO:0016298, GO:0042542, GO:0009506, GO:0004622, GO:0016787, GO:0005886
CP_DN14701_c0_g1	-0.668269	0.95124	0.234012	0.72124	0.151492	0		-1.00951	0.95124	0.064346	0.385756	0.151492	0		-1.04471	0.95124	0.0432296	0.364776	0.151492	0		-0.161606	0.95124	0.755341	0.936536	0.151492	0		2.28667	0.95124	3.48e-05	0.000723511	0.151492	1		no annotation
CP_DN14743_c0_g1	-0.166732	1.48459	0.841089	0.997193	0.285753	0		1.51919	1.48459	0.029328	0.238626	0.285753	0		-0.36921	1.48459	0.605952	0.971019	0.285753	0		-0.702829	1.48459	0.313138	0.657443	0.285753	0		-1.93871	1.48459	0.00427715	0.0309236	0.285753	-1		no annotation
CP_DN14745_c0_g1	-0.72973	4.67597	0.0249341	0.265013	0.072728	0		0.849774	4.67597	0.00901541	0.111663	0.072728	0		0.453239	4.67597	0.169103	0.689106	0.072728	0		0.270074	4.67597	0.414641	0.7475	0.072728	0		-0.930989	4.67597	0.00528146	0.0364182	0.072728	-1		gnl|BL_ORD_ID|26940538gi|565348628|ref|XP_006341308.1| PREDICTED: HIPL1 protein-like isoform X1 [Solanum tuberosum]	GO:0016901, GO:0003824, GO:0048038, GO:0055114, GO:0005975
CP_DN14749_c0_g1	-0.949556	2.44894	0.0670582	0.427707	0.172321	0		1.58311	2.44894	0.00265092	0.0489781	0.172321	1		-2.20171	2.44894	3.13e-05	0.00521169	0.172321	-1		0.693607	2.44894	0.18975	0.516907	0.172321	0		0.0214001	2.44894	1	1	0.172321	0		gnl|BL_ORD_ID|18867261gi|590710614|ref|XP_007048877.1| Kinase superfamily protein [Theobroma cacao] gi|508701138|gb|EOX93034.1| Kinase superfamily protein [Theobroma cacao]	GO:0000166, GO:0016020, GO:0016021, GO:0016310, GO:0004672, GO:0016301, GO:0004674, GO:0005524, GO:0006468
CP_DN14772_c0_g1	-0.158767	3.69383	0.682347	0.959045	0.0967907	0		-0.155655	3.69383	0.681726	0.975647	0.0967907	0		0.157963	3.69383	0.678019	0.985869	0.0967907	0		0.708135	3.69383	0.0668366	0.287183	0.0967907	0		-1.51165	3.69383	0.000153963	0.00236808	0.0967907	-1		gnl|BL_ORD_ID|16552259gi|460400324|ref|XP_004245685.1| PREDICTED: probable sugar phosphate/phosphate translocator At1g12500 [Solanum lycopersicum]	GO:0016020, GO:0016021
CP_DN14832_c0_g2	0.700993	0.687766	0.165874	0.633283	0.142161	0		-0.146137	0.687766	0.827045	1	0.142161	0		0.578813	0.687766	0.300381	0.836936	0.142161	0		0.888742	0.687766	0.161064	0.472757	0.142161	0		-2.11205	0.687766	0.000758729	0.00841993	0.142161	-1		no annotation
CP_DN14854_c0_g2	0.147615	5.95438	0.670229	0.955804	0.0829951	0		-0.900519	5.95438	0.00930307	0.114469	0.0829951	0		0.114081	5.95438	0.742986	1	0.0829951	0		0.838617	5.95438	0.0151557	0.110601	0.0829951	0		1.17697	5.95438	0.000720817	0.00808842	0.0829951	1		gnl|BL_ORD_ID|62245846gi|703125676|ref|XP_010103365.1| Outer membrane lipoprotein blc [Morus notabilis] gi|587907575|gb|EXB95572.1| Outer membrane lipoprotein blc [Morus notabilis]	GO:0006810, GO:0005215
CP_DN14866_c0_g2	2.77479	3.6804	3.91e-07	0.000162927	0.16555	1		-2.80294	3.6804	2.76e-07	3.15e-05	0.16555	-1		-1.21587	3.6804	0.0140291	0.197421	0.16555	0		2.43674	3.6804	2.41e-06	0.000162473	0.16555	1		0.250449	3.6804	0.616759	0.829075	0.16555	0		gnl|BL_ORD_ID|14372954gi|20671|emb|CAA49149.1| chlorophyll a/b-binding protein [Pisum sativum] gi|141448064|gb|ABO87611.1| chloroplast chlorophyll-a/b binding protein [Pisum sativum]	GO:0009507, GO:0046872, GO:0016020, GO:0018298, GO:0016021, GO:0009579, GO:0009535, GO:0009765, GO:0009522, GO:0015979, GO:0016168
CP_DN14876_c0_g1	-0.224719	6.14195	0.486481	0.892478	0.0720466	0		-1.18164	6.14195	0.000264796	0.00839146	0.0720466	-1		-0.687274	6.14195	0.0317451	0.310181	0.0720466	0		1.08761	6.14195	0.000760234	0.0129556	0.0720466	1		0.460446	6.14195	0.15215	0.377214	0.0720466	0		gnl|BL_ORD_ID|18882827gi|590638795|ref|XP_007029491.1| Rubredoxin family protein [Theobroma cacao] gi|508718096|gb|EOY09993.1| Rubredoxin family protein [Theobroma cacao]	GO:0005506, GO:0016020, GO:0016021
CP_DN14878_c0_g1	-1.31529	1.88357	0.100295	0.516181	0.36783	0		0.188036	1.88357	0.807632	1	0.36783	0		-0.0963914	1.88357	0.898365	1	0.36783	0		0.244374	1.88357	0.758367	0.937544	0.36783	0		2.61195	1.88357	0.00149216	0.0140991	0.36783	1		no annotation
CP_DN14893_c0_g2	-1.12128	0.315382	0.178063	0.649687	0.288227	0		-0.953575	0.315382	0.221154	0.709221	0.288227	0		-1.43444	0.315382	0.0479807	0.387245	0.288227	0		-0.390486	0.315382	0.580498	0.852764	0.288227	0		2.26087	0.315382	0.00299184	0.0236333	0.288227	1		no annotation
CP_DN14899_c0_g1	-0.495693	2.41131	0.327086	0.802885	0.162818	0		0.344785	2.41131	0.500659	0.929827	0.162818	0		-0.883118	2.41131	0.0819228	0.508803	0.162818	0		1.76746	2.41131	0.00183166	0.0248209	0.162818	1		-0.613117	2.41131	0.241841	0.497612	0.162818	0		gnl|BL_ORD_ID|77515058gi|1778145|gb|AAB40648.1| phosphate/phosphoenolpyruvate translocator precursor [Nicotiana tabacum]	GO:0016020, GO:0016021, GO:0006810, GO:0005215
CP_DN14899_c0_g2	-0.343139	3.07015	0.4164	0.85763	0.117848	0		1.2362	3.07015	0.00372866	0.0615445	0.117848	0		0.38028	3.07015	0.359586	0.876213	0.117848	0		-0.177401	3.07015	0.707883	0.916607	0.117848	0		-2.5078	3.07015	1.76e-07	9.82e-06	0.117848	-1		gnl|BL_ORD_ID|77515058gi|1778145|gb|AAB40648.1| phosphate/phosphoenolpyruvate translocator precursor [Nicotiana tabacum]	GO:0016020, GO:0016021, GO:0006810, GO:0005215
CP_DN14908_c0_g1	-2.3838	2.73981	0.00246618	0.0742961	0.367874	0		0.510631	2.73981	0.489794	0.927454	0.367874	0		-2.87078	2.73981	0.000245526	0.0196323	0.367874	-1		2.52866	2.73981	0.00128026	0.0190367	0.367874	1		1.36971	2.73981	0.087217	0.26492	0.367874	0		gnl|BL_ORD_ID|12111509gi|395760140|gb|AFN70721.1| flavanone 3-hydroxylase [Nekemias grossedentata]	GO:0016491, GO:0045486, GO:0046872, GO:0055114
CP_DN14908_c0_g2	-2.13553	0.430216	0.176189	0.647187	1.06415	0		0.371012	0.430216	0.789591	0.998864	1.06415	0		-3.37799	0.430216	0.0168472	0.220741	1.06415	0		0.739958	0.430216	0.613495	0.87096	1.06415	0		4.70114	0.430216	0.00240093	0.0201172	1.06415	1		gnl|BL_ORD_ID|12111509gi|395760140|gb|AFN70721.1| flavanone 3-hydroxylase [Nekemias grossedentata]	GO:0016491, GO:0045486, GO:0046872, GO:0055114
CP_DN14911_c0_g2	0.317123	2.78046	0.503515	0.898591	0.146432	0		1.55511	2.78046	0.00135814	0.030326	0.146432	1		1.23445	2.78046	0.018401	0.230471	0.146432	0		-1.83044	2.78046	0.000183229	0.00449198	0.146432	-1		0.0838007	2.78046	0.882125	0.974271	0.146432	0		gnl|BL_ORD_ID|81893784gi|357518001|ref|XP_003629289.1| rhodanese-related sulfurtransferase [Medicago truncatula] gi|355523311|gb|AET03765.1| rhodanese-related sulfurtransferase [Medicago truncatula]	GO:0016740
CP_DN14911_c0_g3	-0.0868596	4.28629	0.807756	0.988318	0.0854254	0		1.65712	4.28629	5.56e-06	0.000367936	0.0854254	1		0.520238	4.28629	0.157592	0.672882	0.0854254	0		-2.20146	4.28629	3.16e-09	8.58e-07	0.0854254	-1		-0.215348	4.28629	0.549753	0.784484	0.0854254	0		gnl|BL_ORD_ID|81893784gi|357518001|ref|XP_003629289.1| rhodanese-related sulfurtransferase [Medicago truncatula] gi|355523311|gb|AET03765.1| rhodanese-related sulfurtransferase [Medicago truncatula]	GO:0016740
CP_DN14919_c0_g1	-0.601035	5.42416	0.0707708	0.43936	0.0770185	0		1.16646	5.42416	0.000524497	0.0144255	0.0770185	1		0.390753	5.42416	0.247343	0.786572	0.0770185	0		-1.88732	5.42416	4.44e-08	7e-06	0.0770185	-1		1.15186	5.42416	0.000608638	0.00714159	0.0770185	1		gnl|BL_ORD_ID|26952250gi|565382569|ref|XP_006357608.1| PREDICTED: protein DETOXIFICATION 29-like [Solanum tuberosum]	GO:0055085, GO:0015297, GO:0016020, GO:0016021, GO:0006855, GO:0015238
CP_DN14919_c0_g2	-1.25553	1.94469	0.0166122	0.21372	0.168312	0		0.807211	1.94469	0.122913	0.544258	0.168312	0		0.13955	1.94469	0.827936	1	0.168312	0		-2.94769	1.94469	3.05e-07	3.14e-05	0.168312	-1		1.85954	1.94469	0.00060515	0.00711449	0.168312	1		gnl|BL_ORD_ID|26952250gi|565382569|ref|XP_006357608.1| PREDICTED: protein DETOXIFICATION 29-like [Solanum tuberosum]	GO:0055085, GO:0015297, GO:0016020, GO:0016021, GO:0006855, GO:0015238
CP_DN14936_c0_g1	-0.283352	0.816496	0.631168	0.946722	0.182663	0		1.17511	0.816496	0.0424988	0.301438	0.182663	0		-0.100109	0.816496	0.91303	1	0.182663	0		0.0890837	0.816496	1	1	0.182663	0		-2.90307	0.816496	6.64e-05	0.0012136	0.182663	-1		gnl|BL_ORD_ID|16555329gi|460409080|ref|XP_004249968.1| PREDICTED: cytochrome c oxidase assembly protein COX15 [Solanum lycopersicum]	GO:0004129, GO:0016627, GO:0005739, GO:0016020, GO:0016021, GO:0006784, GO:0055114, GO:1902600, GO:0016653, GO:0005743, GO:0008535
CP_DN14948_c0_g1	-1.05724	6.92973	0.0515131	0.379393	0.203471	0		-0.33783	6.92973	0.530792	0.938564	0.203471	0		-0.867425	6.92973	0.108603	0.579314	0.203471	0		0.418109	6.92973	0.43703	0.766287	0.203471	0		2.017	6.92973	0.000293748	0.00398119	0.203471	1		gnl|BL_ORD_ID|17273015gi|475638275|gb|AGI59309.1| procerain B, partial [Calotropis procera]	GO:0008233, GO:0006508, GO:0008234, GO:0016787
CP_DN14963_c0_g1	0.332173	4.91948	0.311986	0.791952	0.0729261	0		-0.127393	4.91948	0.70111	0.979812	0.0729261	0		-0.579838	4.91948	0.0740451	0.482732	0.0729261	0		0.970147	4.91948	0.00335166	0.0382675	0.0729261	1		-0.173392	4.91948	0.594829	0.815709	0.0729261	0		no annotation
CP_DN14973_c0_g1	1.57324	4.37443	0.00283024	0.0804055	0.18256	0		0.22048	4.37443	0.680497	0.975647	0.18256	0		1.87339	4.37443	0.00065716	0.0359113	0.18256	1		-1.83285	4.37443	0.00075768	0.0129395	0.18256	-1		-1.80834	4.37443	0.00071368	0.00801951	0.18256	-1		gnl|BL_ORD_ID|820684gi|109289920|gb|ABG29323.1| Receptor protein kinase, putative [Solanum bulbocastanum]	GO:0016020, GO:0016021, GO:0016310, GO:0004672, GO:0016301, GO:0004674, GO:0005524, GO:0006468
CP_DN14982_c0_g1	-1.36522	0.218363	0.0559293	0.394309	0.275392	0		1.61043	0.218363	0.0247813	0.215259	0.275392	0		0.163597	0.218363	1	1	0.275392	0		-0.440724	0.218363	0.678531	0.902371	0.275392	0		2.87216	0.218363	0.000679594	0.00772836	0.275392	1		no annotation
CP_DN14989_c0_g1	8.36926	1.59916	0.000452224	0.0258163	1.36482	1		-0.987743	1.59916	0.525991	0.936648	1.36482	0		5.99121	1.59916	0.0144696	0.200421	1.36482	0		-2.4214	1.59916	0.132618	0.425859	1.36482	0		0.530311	1.59916	0.727988	0.897731	1.36482	0		gnl|BL_ORD_ID|32434421gi|255566742|ref|XP_002524355.1| PREDICTED: probable choline kinase 1 isoform X2 [Ricinus communis] gi|223536446|gb|EEF38095.1| choline/ethanolamine kinase, putative [Ricinus communis]	GO:0004305, GO:0016310, GO:0016740, GO:0016301
CP_DN15014_c0_g1	-0.0258023	4.00683	0.941924	1	0.0688326	0		-0.524081	4.00683	0.106971	0.508193	0.0688326	0		-0.406543	4.00683	0.204985	0.739244	0.0688326	0		1.03976	4.00683	0.00134657	0.0197073	0.0688326	1		1.21135	4.00683	0.000210221	0.00304524	0.0688326	1		gnl|BL_ORD_ID|16552146gi|460400027|ref|XP_004245537.1| PREDICTED: mitochondrial adenine nucleotide transporter ADNT1-like [Solanum lycopersicum]	GO:0055085, GO:0003735, GO:0016020, GO:0016021, GO:0006810, GO:0006412
CP_DN15014_c0_g2	0.907106	1.56256	0.129146	0.573804	0.202595	0		-2.0105	1.56256	0.00122141	0.0279713	0.202595	-1		-0.0654055	1.56256	0.928736	1	0.202595	0		0.19926	1.56256	0.726999	0.924464	0.202595	0		2.80904	1.56256	7.07e-06	0.000200677	0.202595	1		gnl|BL_ORD_ID|16552146gi|460400027|ref|XP_004245537.1| PREDICTED: mitochondrial adenine nucleotide transporter ADNT1-like [Solanum lycopersicum]	GO:0055085, GO:0003735, GO:0016020, GO:0016021, GO:0006810, GO:0006412
CP_DN15023_c1_g1	-0.317612	0.142488	0.664517	0.955265	0.175737	0		-0.63798	0.142488	0.295569	0.796318	0.175737	0		-0.400195	0.142488	0.529969	0.951062	0.175737	0		-0.506136	0.142488	0.439744	0.767841	0.175737	0		2.81226	0.142488	6.72e-06	0.000192473	0.175737	1		no annotation
CP_DN15028_c0_g3	0.11994	3.20964	0.775188	0.982417	0.112201	0		0.511647	3.20964	0.220808	0.708944	0.112201	0		0.16325	3.20964	0.708087	0.994014	0.112201	0		1.13503	3.20964	0.0097144	0.0819648	0.112201	0		-1.25438	3.20964	0.0042569	0.0308674	0.112201	-1		gnl|BL_ORD_ID|11090597gi|388500316|gb|AFK38224.1| unknown [Lotus japonicus]	GO:0008152, GO:0008168, GO:0032259
CP_DN15029_c0_g1	0.841208	0.926028	0.107715	0.529107	0.145461	0		-0.133908	0.926028	0.848922	1	0.145461	0		0.235914	0.926028	0.711034	0.994014	0.145461	0		-0.0421387	0.926028	1	1	0.145461	0		-1.71161	0.926028	0.00289498	0.0230078	0.145461	-1		no annotation
CP_DN15033_c0_g1	1.67871	3.31467	0.0160198	0.210357	0.315143	0		-1.05721	3.31467	0.136941	0.57499	0.315143	0		1.6818	3.31467	0.0158647	0.211774	0.315143	0		1.85626	3.31467	0.0134863	0.102186	0.315143	0		-3.69365	3.31467	1.42e-06	5.51e-05	0.315143	-1		gnl|BL_ORD_ID|47639867gi|728838732|gb|KHG18175.1| hypothetical protein F383_00912 [Gossypium arboreum]	GO:0016491, GO:0055114
CP_DN15036_c0_g1	0.404834	0.323454	0.728963	0.974316	0.788303	0		2.69586	0.323454	0.0297546	0.240064	0.788303	0		7.39995	0.323454	0.000115771	0.013003	0.788303	1		2.34062	0.323454	0.0679567	0.2906	0.788303	0		-0.723282	0.323454	0.573938	0.801402	0.788303	0		gnl|BL_ORD_ID|30235531gi|604334414|gb|EYU38498.1| hypothetical protein MIMGU_mgv1a001002mg [Erythranthe guttata]	GO:0008270, GO:0046872
CP_DN15039_c0_g2	-0.824079	7.15162	0.0613256	0.411587	0.13568	0		-0.283404	7.15162	0.517811	0.933737	0.13568	0		-1.70142	7.15162	0.000150868	0.0148096	0.13568	-1		1.1512	7.15162	0.00936828	0.0798254	0.13568	0		1.04613	7.15162	0.017964	0.0885839	0.13568	0		gnl|BL_ORD_ID|47649167gi|728849062|gb|KHG28505.1| Sodium-dependent phosphate transport 1, chloroplastic -like protein [Gossypium arboreum]	GO:0055085, GO:0016020, GO:0016021
CP_DN15047_c0_g1	1.82522	2.10708	0.000971216	0.0403826	0.186326	1		0.273994	2.10708	0.617567	0.964452	0.186326	0		0.431431	2.10708	0.447452	0.924523	0.186326	0		0.181119	2.10708	0.754798	0.936258	0.186326	0		-1.08739	2.10708	0.0538355	0.192538	0.186326	0		no annotation
CP_DN15047_c0_g2	0.0670975	2.20846	0.907655	1	0.181989	0		0.37448	2.20846	0.496285	0.928522	0.181989	0		0.914589	2.20846	0.109021	0.579793	0.181989	0		0.914787	2.20846	0.105431	0.374184	0.181989	0		-2.97788	2.20846	5.98e-07	2.74e-05	0.181989	-1		no annotation
CP_DN15055_c0_g1	0.450248	5.9674	0.106495	0.527407	0.0543724	0		-0.314851	5.9674	0.259542	0.759965	0.0543724	0		0.163864	5.9674	0.555966	0.957908	0.0543724	0		0.439586	5.9674	0.115574	0.393859	0.0543724	0		-1.03709	5.9674	0.000239059	0.00337393	0.0543724	-1		gnl|BL_ORD_ID|344718gi|34811736|gb|AAQ82701.1| potyviral capsid protein interacting protein 1 [Nicotiana tabacum]	GO:0051082, GO:0006457
CP_DN15060_c0_g1	-0.287806	4.93185	0.568446	0.925177	0.170333	0		-1.14959	4.93185	0.0217416	0.199155	0.170333	0		-0.313936	4.93185	0.527613	0.950794	0.170333	0		1.14039	4.93185	0.0227607	0.144562	0.170333	0		2.54447	4.93185	1.25e-06	4.97e-05	0.170333	1		gnl|BL_ORD_ID|26943081gi|565355933|ref|XP_006344829.1| PREDICTED: calcium uniporter protein 2, mitochondrial [Solanum tuberosum]	GO:0016020, GO:0016021
CP_DN15060_c1_g1	0.862956	-0.053112	0.44009	0.869205	0.305926	0		-0.489902	-0.053112	0.639603	0.970383	0.305926	0		0.0874733	-0.053112	1	1	0.305926	0		-0.473715	-0.053112	0.614942	0.871968	0.305926	0		2.58538	-0.053112	0.00163101	0.0150845	0.305926	1		no annotation
CP_DN15062_c0_g2	-0.497777	1.52941	0.602918	0.939066	0.293812	0		-8.77141	1.52941	2.11e-11	9.26e-09	0.293812	-1		-0.444739	1.52941	0.516748	0.948243	0.293812	0		-0.257619	1.52941	0.702418	0.913765	0.293812	0		9.40518	1.52941	4e-14	2.06e-11	0.293812	1		no annotation
CP_DN15070_c0_g1	-1.21613	0.677182	0.155938	0.61846	0.32113	0		1.79733	0.677182	0.020282	0.190571	0.32113	0		-1.20669	0.677182	0.154637	0.667769	0.32113	0		-2.11533	0.677182	0.0063637	0.0609079	0.32113	0		6.17252	0.677182	6e-10	8.43e-08	0.32113	1		gnl|BL_ORD_ID|79190075gi|976904918|gb|KVH92571.1| Cystinosin/ERS1p repeat-containing protein [Cynara cardunculus var. scolymus]	GO:0016020, GO:0016021
CP_DN15079_c1_g1	2.12348	5.39313	0.000193579	0.0150792	0.206487	1		-2.55786	5.39313	1.02e-05	0.000609562	0.206487	-1		0.037383	5.39313	0.945883	1	0.206487	0		-0.536286	5.39313	0.326023	0.670008	0.206487	0		0.19059	5.39313	0.727724	0.897593	0.206487	0		gnl|BL_ORD_ID|26958854gi|565403224|ref|XP_006367063.1| PREDICTED: protein NRT1/ PTR FAMILY 2.11-like [Solanum tuberosum]	GO:0016020, GO:0016021, GO:0006810, GO:0005215
CP_DN15093_c0_g2	0.305372	3.12162	0.375646	0.834487	0.0764381	0		0.542349	3.12162	0.116808	0.5315	0.0764381	0		0.46526	3.12162	0.181594	0.706865	0.0764381	0		0.568557	3.12162	0.112373	0.387819	0.0764381	0		-1.34127	3.12162	0.000233571	0.00331196	0.0764381	-1		gnl|BL_ORD_ID|62253371gi|703142003|ref|XP_010107644.1| Trafficking protein particle complex subunit 2-like protein [Morus notabilis] gi|587929395|gb|EXC16555.1| Trafficking protein particle complex subunit 2-like protein [Morus notabilis]	GO:0030008, GO:0005737, GO:0006810, GO:0006888, GO:0005622
CP_DN15098_c0_g1	2.59675	1.13104	0.0012118	0.0465965	0.365484	1		0.147365	1.13104	0.906451	1	0.365484	0		1.3064	1.13104	0.120897	0.604185	0.365484	0		0.444272	1.13104	0.620424	0.874605	0.365484	0		-1.7384	1.13104	0.027443	0.1209	0.365484	0		gnl|BL_ORD_ID|68964385gi|925170307|gb|ALC79070.1| NAC transcription factors 93 [Manihot esculenta]	GO:0003677, GO:0006351, GO:0006355, GO:0005634
CP_DN15101_c0_g1	2.04549	0.863975	0.0196625	0.234569	0.186231	0		-3.12204	0.863975	2.79e-05	0.00142892	0.186231	-1		-0.246692	0.863975	0.712363	0.994106	0.186231	0		-1.93901	0.863975	0.000832013	0.0138466	0.186231	-1		4.94622	0.863975	6.98e-13	2.59e-10	0.186231	1		no annotation
CP_DN15126_c0_g1	-0.0635844	2.95578	0.864045	1	0.0815336	0		0.42371	2.95578	0.234942	0.729765	0.0815336	0		-0.221331	2.95578	0.552012	0.956329	0.0815336	0		0.888447	2.95578	0.0203341	0.134455	0.0815336	0		-1.19816	2.95578	0.00171873	0.0157088	0.0815336	-1		gnl|BL_ORD_ID|26950508gi|565377343|ref|XP_006355144.1| PREDICTED: uridylate kinase [Solanum tuberosum]	GO:0046939, GO:0005737, GO:0009041, GO:0009507, GO:0033862, GO:0006221, GO:0016740
CP_DN15126_c1_g1	0.980665	0.120557	0.168428	0.636913	0.17936	0		0.929738	0.120557	0.128262	0.55558	0.17936	0		1.35841	0.120557	0.0640146	0.451599	0.17936	0		-2.15669	0.120557	0.0046147	0.0483243	0.17936	-1		0.0655755	0.120557	1	1	0.17936	0		no annotation
CP_DN15180_c0_g1	-2.41684	3.35274	0.000384292	0.0236097	0.283124	-1		0.934063	3.35274	0.150804	0.602382	0.283124	0		-1.49818	3.35274	0.0213366	0.250892	0.283124	0		0.538964	3.35274	0.410108	0.744383	0.283124	0		-1.36227	3.35274	0.039935	0.156882	0.283124	0		no annotation
CP_DN15203_c0_g1	1.13314	0.6926	0.0673213	0.428599	0.211206	0		0.144664	0.6926	0.853924	1	0.211206	0		0.506861	0.6926	0.47448	0.934827	0.211206	0		1.64596	0.6926	0.0100424	0.0838579	0.211206	0		-3.40112	0.6926	7.19e-06	0.000203242	0.211206	-1		no annotation
CP_DN15242_c0_g1	-1.08211	2.53297	0.0378486	0.325487	0.174604	0		1.46619	2.53297	0.00567208	0.0817728	0.174604	0		-1.75634	2.53297	0.000819337	0.0411338	0.174604	-1		-0.865725	2.53297	0.101442	0.365241	0.174604	0		0.690739	2.53297	0.193258	0.435579	0.174604	0		gnl|BL_ORD_ID|16548943gi|460390944|ref|XP_004241084.1| PREDICTED: probably inactive leucine-rich repeat receptor-like protein kinase At3g28040 [Solanum lycopersicum]	GO:0000166, GO:0016020, GO:0016021, GO:0004672, GO:0005524, GO:0006468
CP_DN1525_c0_g1	-0.592502	5.72252	0.0984203	0.511868	0.0898831	0		1.20172	5.72252	0.000899737	0.0219021	0.0898831	1		0.248662	5.72252	0.486321	0.938019	0.0898831	0		0.404231	5.72252	0.263854	0.608075	0.0898831	0		-0.998085	5.72252	0.00637686	0.0418389	0.0898831	-1		gnl|BL_ORD_ID|16541151gi|960513859|ref|NP_001304722.1| protein disulfide-isomerase like 2-1 precursor [Solanum lycopersicum]	GO:0003756, GO:0009553, GO:0045454, GO:0009793, GO:0048868, GO:0009567, GO:0005783, GO:0005774, GO:0009505, GO:0016853, GO:0006457, GO:0034976
CP_DN15267_c0_g1	0.447191	4.46718	0.202605	0.680397	0.0819478	0		-0.66319	4.46718	0.0582258	0.361914	0.0819478	0		-0.958714	4.46718	0.00591071	0.12676	0.0819478	0		1.13455	4.46718	0.00113325	0.0174083	0.0819478	1		0.414462	4.46718	0.236474	0.490962	0.0819478	0		gnl|BL_ORD_ID|18906770gi|590679252|ref|XP_007040528.1| Uncharacterized protein isoform 1 [Theobroma cacao] gi|590679256|ref|XP_007040529.1| Uncharacterized protein isoform 1 [Theobroma cacao] gi|508777773|gb|EOY25029.1| Uncharacterized protein isoform 1 [Theobroma cacao] gi|508777774|gb|EOY25030.1| Uncharacterized protein isoform 1 [Theobroma cacao]	GO:0009507, GO:0009535, GO:0009534, GO:0009767, GO:0010598
CP_DN15276_c0_g4	-0.347057	5.35358	0.313256	0.793022	0.0828307	0		0.858822	5.35358	0.0135364	0.148403	0.0828307	0		0.514223	5.35358	0.138587	0.639321	0.0828307	0		-1.11097	5.35358	0.00151629	0.0215384	0.0828307	-1		0.481113	5.35358	0.165473	0.397652	0.0828307	0		gnl|BL_ORD_ID|18868821gi|590717202|ref|XP_007050556.1| Uncharacterized protein isoform 1 [Theobroma cacao] gi|508702817|gb|EOX94713.1| Uncharacterized protein isoform 1 [Theobroma cacao]	GO:0010162, GO:0009737
CP_DN15276_c1_g4	0.186706	3.08699	0.612875	0.941458	0.0829976	0		-0.225323	3.08699	0.545737	0.946185	0.0829976	0		-0.782288	3.08699	0.0288298	0.294743	0.0829976	0		1.25936	3.08699	0.000555236	0.0103296	0.0829976	1		-0.553385	3.08699	0.125329	0.334378	0.0829976	0		no annotation
CP_DN15282_c0_g1	0.0430119	5.71455	0.898008	1	0.077174	0		0.0684435	5.71455	0.838444	1	0.077174	0		-0.505453	5.71455	0.130081	0.625613	0.077174	0		-1.2671	5.71455	0.000171127	0.00424269	0.077174	-1		0.825182	5.71455	0.0133187	0.071202	0.077174	0		no annotation
CP_DN15308_c0_g1	-0.178013	4.98186	0.615736	0.94277	0.0872143	0		0.268828	4.98186	0.450144	0.906714	0.0872143	0		0.174413	4.98186	0.619759	0.974432	0.0872143	0		0.192456	4.98186	0.59561	0.860755	0.0872143	0		-1.16587	4.98186	0.00130044	0.0127087	0.0872143	-1		gnl|BL_ORD_ID|47613610gi|728808464|gb|KHF98292.1| putative small nuclear ribonucleoprotein Sm D2 [Gossypium arboreum]	GO:0008380, GO:0030529, GO:0019013, GO:0030532
CP_DN1533_c0_g5	0.718228	3.90097	0.0318485	0.30011	0.075477	0		0.192022	3.90097	0.570346	0.954352	0.075477	0		0.74865	3.90097	0.029955	0.300396	0.075477	0		0.517556	3.90097	0.135078	0.429816	0.075477	0		-2.31898	3.90097	2.43e-10	4.02e-08	0.075477	-1		no annotation
CP_DN1533_c2_g1	1.66392	2.12179	0.000968883	0.0403826	0.14931	1		-1.50422	2.12179	0.00291974	0.0523569	0.14931	0		1.00551	2.12179	0.0460984	0.378763	0.14931	0		0.521285	2.12179	0.294514	0.641523	0.14931	0		-1.35297	2.12179	0.00606224	0.040317	0.14931	-1		no annotation
CP_DN15361_c0_g1	-0.22919	4.58682	0.455141	0.877716	0.0625963	0		0.0413332	4.58682	0.89587	1	0.0625963	0		-0.0978838	4.58682	0.748217	1	0.0625963	0		-1.01382	4.58682	0.000919545	0.0149128	0.0625963	-1		1.36784	4.58682	9.09e-06	0.00024663	0.0625963	1		gnl|BL_ORD_ID|3903823gi|359811351|ref|NP_001241424.1| uncharacterized protein LOC100820440 [Glycine max] gi|255646858|gb|ACU23900.1| unknown [Glycine max] gi|734363505|gb|KHN16566.1| Ubiquitin-conjugating enzyme E2 variant 1A [Glycine soja] gi|947093071|gb|KRH41656.1| hypothetical protein GLYMA_08G042500 [Glycine max]	GO:0061630, GO:0031625, GO:0005737, GO:0070534, GO:0006301, GO:0005634
CP_DN15386_c0_g1	-0.767958	2.14977	0.294849	0.777234	0.294387	0		0.0436537	2.14977	0.963876	1	0.294387	0		-0.837761	2.14977	0.216249	0.754994	0.294387	0		3.96104	2.14977	6.52e-07	5.73e-05	0.294387	1		0.221669	2.14977	0.819317	0.944353	0.294387	0		no annotation
CP_DN15387_c0_g2	-0.802826	2.85862	0.0896984	0.490333	0.145386	0		-0.673809	2.85862	0.151465	0.603659	0.145386	0		-1.14023	2.85862	0.0154403	0.208648	0.145386	0		1.6458	2.85862	0.000664706	0.0117163	0.145386	1		0.515658	2.85862	0.29639	0.560165	0.145386	0		gnl|BL_ORD_ID|18870590gi|590724568|ref|XP_007052506.1| F17A17.35 protein [Theobroma cacao] gi|508704767|gb|EOX96663.1| F17A17.35 protein [Theobroma cacao]	GO:0003723, GO:0009507, GO:0016020, GO:0016021, GO:0006412, GO:0009658
CP_DN15393_c0_g1	0.367421	5.20014	0.333796	0.806544	0.099702	0		-0.214565	5.20014	0.572496	0.954761	0.099702	0		-0.79468	5.20014	0.0362961	0.332755	0.099702	0		2.20626	5.20014	2.37e-08	4.21e-06	0.099702	1		-0.558641	5.20014	0.142393	0.361453	0.099702	0		no annotation
CP_DN15402_c0_g1	-1.89847	5.07642	0.183106	0.655348	1.21699	0		3.54292	5.07642	0.0191505	0.184436	1.21699	0		-8.97605	5.07642	2.52e-06	0.00104914	1.21699	-1		2.19885	5.07642	0.123169	0.407994	1.21699	0		2.63617	5.07642	0.070573	0.229994	1.21699	0		gnl|BL_ORD_ID|8109713gi|344221931|gb|AEN02469.1| germin-like protein [Camellia sinensis]	GO:0046872, GO:0030145, GO:0005576, GO:0045735
CP_DN15407_c0_g1	3.59439	6.6196	9.97e-20	2.41e-15	0.0893845	1		-3.37224	6.6196	7.83e-18	2.1e-14	0.0893845	-1		1.0952	6.6196	0.00229617	0.0739098	0.0893845	0		0.0603735	6.6196	0.866893	0.97986	0.0893845	0		-0.282065	6.6196	0.429564	0.687827	0.0893845	0		gnl|BL_ORD_ID|26942161gi|565353249|ref|XP_006343545.1| PREDICTED: zinc finger protein CONSTANS-LIKE 5-like [Solanum tuberosum]	GO:0008270, GO:0005622
CP_DN15407_c0_g2	3.39031	3.18233	1.88e-08	1.75e-05	0.189697	1		-3.41385	3.18233	1.5e-08	2.68e-06	0.189697	-1		1.54326	3.18233	0.00527433	0.118736	0.189697	0		0.58284	3.18233	0.276281	0.621833	0.189697	0		1.52155	3.18233	0.00462102	0.0327239	0.189697	1		gnl|BL_ORD_ID|26942161gi|565353249|ref|XP_006343545.1| PREDICTED: zinc finger protein CONSTANS-LIKE 5-like [Solanum tuberosum]	GO:0008270, GO:0005622
CP_DN15412_c0_g1	-0.138148	3.73101	0.662962	0.955265	0.0660386	0		1.37961	3.73101	1.74e-05	0.000951409	0.0660386	1		0.654531	3.73101	0.044342	0.370471	0.0660386	0		0.498303	3.73101	0.141509	0.440298	0.0660386	0		-1.91325	3.73101	2.12e-08	1.7e-06	0.0660386	-1		gnl|BL_ORD_ID|32405882gi|224115898|ref|XP_002317152.1| phosphatase-like protein Psc923 [Populus trichocarpa] gi|222860217|gb|EEE97764.1| phosphatase-like protein Psc923 [Populus trichocarpa]	GO:0061025, GO:0007030, GO:0043161, GO:0043130, GO:0005829, GO:0005634, GO:0031468
CP_DN15412_c0_g2	-0.036093	1.16266	0.961043	1	0.182735	0		1.92135	1.16266	0.00104992	0.0248563	0.182735	1		0.062324	1.16266	0.94354	1	0.182735	0		-0.646671	1.16266	0.296055	0.642967	0.182735	0		-1.74877	1.16266	0.00253732	0.0209117	0.182735	-1		no annotation
CP_DN15418_c0_g1	0.592794	3.54299	0.0836677	0.474052	0.0765039	0		-0.131383	3.54299	0.723568	0.985123	0.0765039	0		0.091546	3.54299	0.785496	1	0.0765039	0		0.65927	3.54299	0.0629285	0.276693	0.0765039	0		-1.23028	3.54299	0.000514515	0.00624034	0.0765039	-1		gnl|BL_ORD_ID|26950322gi|565376806|ref|XP_006354887.1| PREDICTED: non-specific lipid-transfer protein-like 1 [Solanum tuberosum]	GO:0046487, GO:0005777, GO:0009845, GO:0009735
CP_DN15459_c0_g1	0.636083	7.08367	0.0307698	0.294831	0.0611134	0		0.599748	7.08367	0.042082	0.299368	0.0611134	0		0.620675	7.08367	0.0353604	0.327873	0.0611134	0		-1.59004	7.08367	1.27e-07	1.68e-05	0.0611134	-1		0.0246561	7.08367	0.932857	0.994761	0.0611134	0		gnl|BL_ORD_ID|48066344gi|549444998|gb|AGX27500.1| NBS-LRR class resistance protein Fy2-Ry2 [Sesamum indicum]	GO:0043531, GO:0006952
CP_DN15460_c0_g1	-0.231416	4.72138	0.51298	0.901571	0.0856279	0		0.422614	4.72138	0.233051	0.727276	0.0856279	0		0.420361	4.72138	0.242509	0.780945	0.0856279	0		-1.58529	4.72138	1.24e-05	0.000567151	0.0856279	-1		2.22429	4.72138	1.44e-09	1.8e-07	0.0856279	1		gnl|BL_ORD_ID|26938450gi|565342456|ref|XP_006338361.1| PREDICTED: ninja-family protein AFP3 [Solanum tuberosum]	GO:0010581, GO:0007165, GO:0009788, GO:0005634
CP_DN15470_c0_g22	0.882759	1.21628	0.11726	0.549076	0.183956	0		0.839543	1.21628	0.156423	0.611095	0.183956	0		0.851914	1.21628	0.197196	0.727672	0.183956	0		-1.68782	1.21628	0.00928618	0.0792937	0.183956	0		-4.72503	1.21628	3.31e-10	5.06e-08	0.183956	-1		no annotation
CP_DN15540_c0_g2	0.190936	5.61925	0.48287	0.891258	0.0511408	0		0.0372507	5.61925	0.896085	1	0.0511408	0		0.376939	5.61925	0.168775	0.688913	0.0511408	0		-1.08813	5.61925	7.46e-05	0.00220935	0.0511408	-1		0.367638	5.61925	0.177038	0.413975	0.0511408	0		gnl|BL_ORD_ID|28464154gi|582014447|dbj|BAO49746.1| nuclear pore complex protein Nup96a [Nicotiana benthamiana]	GO:0005643, GO:0006810
CP_DN15542_c0_g1	-1.24569	3.74721	0.0040376	0.101668	0.117598	0		-0.636544	3.74721	0.131262	0.562344	0.117598	0		-2.07699	3.74721	1.29e-06	0.000712789	0.117598	-1		0.132317	3.74721	0.757224	0.937043	0.117598	0		2.04119	3.74721	2.78e-06	9.55e-05	0.117598	1		gnl|BL_ORD_ID|11088060gi|388494298|gb|AFK35215.1| unknown [Lotus japonicus]	GO:0016020, GO:0016021
CP_DN15542_c0_g2	-2.02466	1.98308	0.000875416	0.038158	0.194851	-1		-0.487918	1.98308	0.388283	0.871147	0.194851	0		-2.18446	1.98308	0.000113172	0.013003	0.194851	-1		0.457381	1.98308	0.418767	0.752074	0.194851	0		1.82862	1.98308	0.00140534	0.0134775	0.194851	1		no annotation
CP_DN15543_c0_g2	0.148102	4.30112	0.649369	0.951994	0.0696367	0		-0.222037	4.30112	0.489975	0.927454	0.0696367	0		-0.074715	4.30112	0.823261	1	0.0696367	0		-1.04204	4.30112	0.00157044	0.0221093	0.0696367	-1		0.503247	4.30112	0.119008	0.323616	0.0696367	0		gnl|BL_ORD_ID|18915033gi|590589429|ref|XP_007016448.1| Plant U-box 13 isoform 2 [Theobroma cacao] gi|508786811|gb|EOY34067.1| Plant U-box 13 isoform 2 [Theobroma cacao]	GO:0016567, GO:0004842
CP_DN15549_c0_g1	-0.129328	6.70268	0.730898	0.974316	0.0987184	0		-1.69529	6.70268	9.74e-06	0.000592258	0.0987184	-1		0.0150961	6.70268	0.968803	1	0.0987184	0		0.807953	6.70268	0.0312265	0.178054	0.0987184	0		1.3074	6.70268	0.000573215	0.00680196	0.0987184	1		gnl|BL_ORD_ID|50985849gi|745791095|gb|AJD25256.1| cytochrome P450 CYP736A121 [Salvia miltiorrhiza]	GO:0005506, GO:0016705, GO:0016491, GO:0046872, GO:0016020, GO:0016021, GO:0020037, GO:0055114, GO:0004497
CP_DN1555_c0_g2	0.120321	0.051472	0.943063	1	0.337063	0		-6.72392	0.051472	5.74e-05	0.00252887	0.337063	-1		-1.22542	0.051472	0.162278	0.680217	0.337063	0		-0.562026	0.051472	0.487315	0.799541	0.337063	0		1.25768	0.051472	0.114478	0.316127	0.337063	0		no annotation
CP_DN15551_c0_g1	0.5423	2.52962	0.152847	0.613424	0.0830331	0		-0.0994237	2.52962	0.818673	1	0.0830331	0		-0.393192	2.52962	0.316931	0.848691	0.0830331	0		-1.30302	2.52962	0.00065278	0.0115652	0.0830331	-1		0.941155	2.52962	0.0126264	0.0688032	0.0830331	0		gnl|BL_ORD_ID|18865722gi|590704628|ref|XP_007047211.1| P-loop containing nucleoside triphosphate hydrolases superfamily protein isoform 1 [Theobroma cacao] gi|590704631|ref|XP_007047212.1| P-loop containing nucleoside triphosphate hydrolases superfamily protein isoform 1 [Theobroma cacao] gi|508699472|gb|EOX91368.1| P-loop containing nucleoside triphosphate hydrolases superfamily protein isoform …	GO:0016020, GO:0016021, GO:0008146, GO:0016740, GO:0016787
CP_DN15562_c0_g1	0.805977	1.51417	0.301579	0.783834	0.23447	0		-2.58886	1.51417	0.000153736	0.00537253	0.23447	-1		0.593086	1.51417	0.347102	0.869937	0.23447	0		1.11928	1.51417	0.0671751	0.288279	0.23447	0		3.19758	1.51417	1.79e-06	6.75e-05	0.23447	1		gnl|BL_ORD_ID|9654422gi|525313632|ref|NP_001266098.1| IAA35 [Solanum lycopersicum] gi|365818563|gb|AEX00370.1| IAA35 [Solanum lycopersicum]	GO:0006351, GO:0006355, GO:0005634, GO:0009734
CP_DN15564_c0_g1	-0.350342	2.81355	0.83335	0.995141	1.57719	0		-1.34804	2.81355	0.40403	0.882914	1.57719	0		-0.80985	2.81355	0.611842	0.972984	1.57719	0		0.206442	2.81355	0.900564	0.992009	1.57719	0		10.6482	2.81355	5.3e-05	0.00101593	1.57719	1		no annotation
CP_DN15579_c0_g1	-0.374645	4.87938	0.302286	0.784397	0.0909185	0		-0.137542	4.87938	0.707844	0.981029	0.0909185	0		-1.24923	4.87938	0.00062792	0.0354276	0.0909185	-1		0.852419	4.87938	0.0196648	0.13107	0.0909185	0		-0.708809	4.87938	0.0518214	0.187763	0.0909185	0		gnl|BL_ORD_ID|32614040gi|225426522|ref|XP_002278388.1| PREDICTED: 50S ribosomal protein L11, chloroplastic [Vitis vinifera]	GO:0003735, GO:0030529, GO:0005762, GO:0000027, GO:0019843, GO:0005840, GO:0006412
CP_DN15580_c0_g1	0.715614	9.0949	0.0925722	0.49798	0.127565	0		-0.240314	9.0949	0.570594	0.954352	0.127565	0		1.142	9.0949	0.0077538	0.143492	0.127565	0		-0.340341	9.0949	0.422101	0.755309	0.127565	0		1.47567	9.0949	0.000638091	0.0073796	0.127565	1		gnl|BL_ORD_ID|61511672gi|1370589|emb|CAA66948.1| protein induced upon tuberization [Solanum demissum]	GO:0006950
CP_DN15586_c0_g1	-0.119458	5.02093	0.743146	0.97616	0.0910738	0		0.404616	5.02093	0.263193	0.763983	0.0910738	0		-1.04588	5.02093	0.00410286	0.103419	0.0910738	0		1.12319	5.02093	0.00217679	0.028337	0.0910738	1		-1.11589	5.02093	0.00252753	0.0208523	0.0910738	-1		gnl|BL_ORD_ID|47158192gi|723727895|ref|XP_010325922.1| PREDICTED: cell division protein FtsZ homolog 2-1, chloroplastic-like [Solanum lycopersicum] gi|723727898|ref|XP_010325923.1| PREDICTED: cell division protein FtsZ homolog 2-1, chloroplastic-like [Solanum lycopersicum] gi|723727901|ref|XP_010325924.1| PREDICTED: cell division protein FtsZ homolog 2-1, chloroplastic-like [Solanum lycopersicum]…	GO:0005525, GO:0000166, GO:0005737, GO:0003924
CP_DN15596_c0_g1	0.239893	7.01002	0.387185	0.840914	0.0542976	0		0.15188	7.01002	0.584864	0.958449	0.0542976	0		-0.117226	7.01002	0.675207	0.985303	0.0542976	0		-0.928794	7.01002	0.000873324	0.0143171	0.0542976	-1		0.961651	7.01002	0.000573066	0.00680196	0.0542976	1		no annotation
CP_DN15598_c1_g1	-2.02314	3.02449	9.17e-07	0.000316413	0.105501	-1		1.68356	3.02449	3.7e-05	0.00179744	0.105501	1		-0.0487716	3.02449	0.899701	1	0.105501	0		0.272006	3.02449	0.51391	0.816118	0.105501	0		0.0562072	3.02449	0.906213	0.985623	0.105501	0		gnl|BL_ORD_ID|81894198gi|357512431|ref|XP_003626504.1| hypothetical protein MTR_7g116610 [Medicago truncatula] gi|355501519|gb|AES82722.1| hypothetical protein MTR_7g116610 [Medicago truncatula]	GO:0005886
CP_DN15603_c0_g4	-0.546138	6.29256	0.135506	0.585952	0.0938222	0		0.062851	6.29256	0.862623	1	0.0938222	0		0.275979	6.29256	0.450933	0.925474	0.0938222	0		0.0579188	6.29256	0.875887	0.982712	0.0938222	0		1.06401	6.29256	0.00389161	0.0288797	0.0938222	1		gnl|BL_ORD_ID|48018455gi|731394098|ref|XP_010651721.1| PREDICTED: pleiotropic drug resistance protein 2-like [Vitis vinifera]	GO:0042626, GO:0000166, GO:0055085, GO:0016020, GO:0016021, GO:0006810, GO:0005524, GO:0016887, GO:0005886
CP_DN15605_c0_g1	-0.378245	4.96287	0.27172	0.757157	0.0801918	0		-0.664999	4.96287	0.0526319	0.340921	0.0801918	0		0.0939644	4.96287	0.77995	1	0.0801918	0		0.546176	4.96287	0.111174	0.385336	0.0801918	0		1.05402	4.96287	0.0023148	0.0195789	0.0801918	1		gnl|BL_ORD_ID|13585875gi|406869553|gb|AFS65005.1| universal stress protein [Salvia miltiorrhiza]	GO:0006950
CP_DN15613_c0_g3	-0.0324128	5.23077	0.917514	1	0.0621449	0		-0.452582	5.23077	0.132646	0.564664	0.0621449	0		-0.236039	5.23077	0.432671	0.918399	0.0621449	0		-0.4391	5.23077	0.143833	0.444719	0.0621449	0		0.812896	5.23077	0.00702599	0.044719	0.0621449	1		gnl|BL_ORD_ID|18888904gi|590600077|ref|XP_007019360.1| SEUSS transcriptional co-regulator isoform 3 [Theobroma cacao] gi|508724688|gb|EOY16585.1| SEUSS transcriptional co-regulator isoform 3 [Theobroma cacao]	GO:0003677, GO:0046982, GO:0048467, GO:0009909, GO:0009793, GO:0048481, GO:0060090
CP_DN15614_c0_g1	0.0810112	3.13959	0.892871	1	0.233301	0		1.9234	3.13959	0.00159099	0.0337604	0.233301	1		2.88317	3.13959	7.71e-06	0.00221586	0.233301	1		1.48548	3.13959	0.0217773	0.14082	0.233301	0		-2.27462	3.13959	0.00029405	0.00398119	0.233301	-1		gnl|BL_ORD_ID|79201571gi|976918949|gb|KVI04100.1| Major facilitator superfamily domain, general substrate transporter [Cynara cardunculus var. scolymus]	GO:0016020, GO:0016021
CP_DN15614_c0_g2	0.799239	6.80804	0.141864	0.596507	0.206378	0		1.59688	6.80804	0.00395183	0.0637467	0.206378	0		1.69201	6.80804	0.00239396	0.0755875	0.206378	0		-1.48774	6.80804	0.00722896	0.066806	0.206378	0		-1.47711	6.80804	0.00764796	0.0472897	0.206378	-1		gnl|BL_ORD_ID|79201571gi|976918949|gb|KVI04100.1| Major facilitator superfamily domain, general substrate transporter [Cynara cardunculus var. scolymus]	GO:0016020, GO:0016021
CP_DN15616_c0_g1	0.567478	5.32859	0.069335	0.434432	0.0667272	0		-0.989765	5.32859	0.00157505	0.0335104	0.0667272	-1		0.266803	5.32859	0.396743	0.902037	0.0667272	0		-0.0554182	5.32859	0.862041	0.978656	0.0667272	0		0.883719	5.32859	0.0046357	0.0327894	0.0667272	1		gnl|BL_ORD_ID|40308331gi|661880339|emb|CDP15870.1| unnamed protein product [Coffea canephora]	GO:0003677, GO:0006351, GO:0006355, GO:0005634
CP_DN15620_c0_g1	-0.727133	6.10996	0.0697878	0.435349	0.111373	0		-0.575711	6.10996	0.149945	0.59988	0.111373	0		-1.55407	6.10996	0.0001295	0.0137156	0.111373	-1		-1.1016	6.10996	0.00603103	0.0586774	0.111373	0		3.00338	6.10996	2.06e-12	6.11e-10	0.111373	1		gnl|BL_ORD_ID|973969gi|76560792|gb|ABA43898.1| phytoene synthase [Coffea canephora]	GO:0009058, GO:0016740, GO:0016765
CP_DN15620_c0_g3	-0.900419	4.95975	0.0904682	0.491908	0.192734	0		-0.0212186	4.95975	0.969921	1	0.192734	0		-1.13168	4.95975	0.0329795	0.318429	0.192734	0		0.253498	4.95975	0.629402	0.878239	0.192734	0		1.94065	4.95975	0.000347946	0.00456641	0.192734	1		gnl|BL_ORD_ID|973969gi|76560792|gb|ABA43898.1| phytoene synthase [Coffea canephora]	GO:0009058, GO:0016740, GO:0016765
CP_DN15625_c0_g3	-1.03803	0.213147	0.483987	0.891939	1.17391	0		0.186578	0.213147	0.914651	1	1.17391	0		0.345181	0.213147	0.803904	1	1.17391	0		6.94423	0.213147	0.00215133	0.0280964	1.17391	1		6.61005	0.213147	0.00368834	0.0277898	1.17391	1		no annotation
CP_DN15625_c0_g7	-0.835869	0.412472	0.223216	0.707471	0.242046	0		-0.436821	0.412472	0.496933	0.928546	0.242046	0		-0.422344	0.412472	0.517618	0.948508	0.242046	0		2.39751	0.412472	0.00216742	0.028276	0.242046	1		0.244232	0.412472	0.903363	0.984229	0.242046	0		no annotation
CP_DN15641_c1_g1	-0.14267	0.303333	0.804935	0.988286	0.146309	0		-0.201382	0.303333	0.716587	0.983917	0.146309	0		0.928372	0.303333	0.119417	0.601142	0.146309	0		-0.145066	0.303333	0.92924	1	0.146309	0		-1.94946	0.303333	0.00064407	0.00742742	0.146309	-1		no annotation
CP_DN15647_c0_g1	-1.84422	-0.119495	0.148818	0.607294	0.56901	0		-0.333487	-0.119495	0.814152	1	0.56901	0		-1.37279	-0.119495	0.167359	0.687193	0.56901	0		2.33208	-0.119495	0.025632	0.15666	0.56901	0		6.50027	-0.119495	0.000267558	0.00369411	0.56901	1		no annotation
CP_DN15699_c1_g1	-5.39884	1.45662	0.000853595	0.0376142	0.926326	-1		-1.77067	1.45662	0.338044	0.833635	0.926326	0		3.95611	1.45662	0.159317	0.676132	0.926326	0		-1.90433	1.45662	1	1	0.926326	0		-1.8598	1.45662	1	1	0.926326	0		no annotation
CP_DN15741_c0_g1	0.0177219	3.10259	0.962141	1	0.0972851	0		-1.17294	3.10259	0.00276475	0.0505016	0.0972851	0		0.480362	3.10259	0.223308	0.762793	0.0972851	0		1.44537	3.10259	0.000374909	0.00757598	0.0972851	1		-0.355357	3.10259	0.353362	0.616769	0.0972851	0		gnl|BL_ORD_ID|16540458gi|460367130|ref|XP_004229428.1| PREDICTED: stem-specific protein TSJT1 [Solanum lycopersicum]	GO:0006529, GO:0042803, GO:0005829, GO:0004066, GO:0006541
CP_DN15758_c0_g1	-1.05422	1.35375	0.0512857	0.378267	0.14376	0		-0.406836	1.35375	0.445679	0.905076	0.14376	0		-1.24853	1.35375	0.014395	0.200121	0.14376	0		-0.512223	1.35375	0.30579	0.652027	0.14376	0		2.88848	1.35375	4.26e-08	3.05e-06	0.14376	1		no annotation
CP_DN15815_c1_g1	-0.43359	5.9987	0.177789	0.649687	0.072756	0		0.11655	5.9987	0.716926	0.984102	0.072756	0		0.095704	5.9987	0.766441	1	0.072756	0		0.127464	5.9987	0.694197	0.90904	0.072756	0		-1.23275	5.9987	0.00017252	0.00260213	0.072756	-1		gnl|BL_ORD_ID|26959119gi|565404041|ref|XP_006367458.1| PREDICTED: 3-isopropylmalate dehydratase small subunit 3-like [Solanum tuberosum]	GO:0008152, GO:0016836
CP_DN15851_c0_g1	0.522399	5.45561	0.0946917	0.503217	0.0680361	0		0.230748	5.45561	0.461375	0.912633	0.0680361	0		0.582999	5.45561	0.0625622	0.445781	0.0680361	0		1.43284	5.45561	7.96e-06	0.000398802	0.0680361	1		-1.5947	5.45561	7.97e-07	3.39e-05	0.0680361	-1		gnl|BL_ORD_ID|62253802gi|703143356|ref|XP_010107993.1| Putative leucine-rich repeat receptor-like serine/threonine-protein kinase [Morus notabilis] gi|587930439|gb|EXC17558.1| Putative leucine-rich repeat receptor-like serine/threonine-protein kinase [Morus notabilis]	GO:0016310, GO:0016301
CP_DN15851_c0_g2	0.513798	3.92717	0.167023	0.63506	0.0940664	0		-0.647148	3.92717	0.0833482	0.446321	0.0940664	0		0.978882	3.92717	0.0101684	0.166359	0.0940664	0		0.479988	3.92717	0.210002	0.542805	0.0940664	0		-1.23724	3.92717	0.0012155	0.012069	0.0940664	-1		gnl|BL_ORD_ID|62253802gi|703143356|ref|XP_010107993.1| Putative leucine-rich repeat receptor-like serine/threonine-protein kinase [Morus notabilis] gi|587930439|gb|EXC17558.1| Putative leucine-rich repeat receptor-like serine/threonine-protein kinase [Morus notabilis]	GO:0016310, GO:0016301
CP_DN15851_c0_g3	2.33588	0.602935	0.138699	0.591029	1.39966	0		-1.24729	0.602935	0.423723	0.893317	1.39966	0		-2.58543	0.602935	0.107435	0.576778	1.39966	0		-8.10588	0.602935	0.00079387	0.0133859	1.39966	-1		-1.64509	0.602935	0.316295	0.580166	1.39966	0		gnl|BL_ORD_ID|62253802gi|703143356|ref|XP_010107993.1| Putative leucine-rich repeat receptor-like serine/threonine-protein kinase [Morus notabilis] gi|587930439|gb|EXC17558.1| Putative leucine-rich repeat receptor-like serine/threonine-protein kinase [Morus notabilis]	GO:0016310, GO:0016301
CP_DN15852_c0_g2	-0.360325	3.57283	0.418353	0.858462	0.133401	0		0.225921	3.57283	0.612005	0.963723	0.133401	0		0.110904	3.57283	0.798129	1	0.133401	0		1.40495	3.57283	0.00291977	0.0349909	0.133401	1		-2.37333	3.57283	6.83e-07	3.03e-05	0.133401	-1		no annotation
CP_DN15858_c0_g1	-0.166934	5.50623	0.658418	0.954522	0.0989261	0		-0.230549	5.50623	0.541668	0.943735	0.0989261	0		-0.825345	5.50623	0.0285271	0.293387	0.0989261	0		1.88151	5.50623	1.28e-06	9.72e-05	0.0989261	1		-0.383599	5.50623	0.30472	0.568479	0.0989261	0		gnl|BL_ORD_ID|35810310gi|802797341|ref|XP_012092996.1| PREDICTED: uncharacterized protein LOC105650668 [Jatropha curcas] gi|643686945|gb|KDP20110.1| hypothetical protein JCGZ_05879 [Jatropha curcas]	GO:0016020, GO:0016021
CP_DN15861_c0_g1	0.150515	4.28814	0.645453	0.950954	0.0695958	0		0.24534	4.28814	0.458496	0.91133	0.0695958	0		0.176154	4.28814	0.587072	0.967951	0.0695958	0		-1.94095	4.28814	5.64e-09	1.39e-06	0.0695958	-1		0.92945	4.28814	0.00403014	0.0296345	0.0695958	1		gnl|BL_ORD_ID|16546578gi|723693981|ref|XP_010320113.1| PREDICTED: protein S-acyltransferase 8 [Solanum lycopersicum]	GO:0016746, GO:0008270, GO:0019706, GO:0046872, GO:0016020, GO:0016021, GO:0016740
CP_DN15876_c0_g1	0.0554778	1.24984	0.931741	1	0.123234	0		0.46902	1.24984	0.354171	0.845395	0.123234	0		-0.336637	1.24984	0.500169	0.9431	0.123234	0		-0.290969	1.24984	0.574429	0.849179	0.123234	0		-1.31405	1.24984	0.00632031	0.0415413	0.123234	-1		gnl|BL_ORD_ID|47646816gi|728846408|gb|KHG25851.1| 30S ribosomal S17 [Gossypium arboreum]	GO:0003735, GO:0005840, GO:0006412, GO:0005622
CP_DN15877_c0_g1	-2.89033	0.396405	2.4e-06	0.000623133	0.203734	-1		4.58144	0.396405	1.78e-10	5.57e-08	0.203734	1		-1.04495	0.396405	0.356745	0.874955	0.203734	0		-1.10681	0.396405	0.244754	0.585936	0.203734	0		-2.23411	0.396405	0.0168383	0.0845344	0.203734	0		no annotation
CP_DN15881_c0_g1	0.472133	1.77864	0.34533	0.813802	0.159328	0		0.536486	1.77864	0.282491	0.78337	0.159328	0		-1.17518	1.77864	0.022497	0.258325	0.159328	0		2.40959	1.77864	2.65e-05	0.00100566	0.159328	1		-3.04615	1.77864	1.18e-05	0.000305685	0.159328	-1		no annotation
CP_DN15892_c0_g1	-0.514108	2.30192	0.52115	0.905852	0.357806	0		0.456584	2.30192	0.560076	0.950947	0.357806	0		-0.0560047	2.30192	0.967691	1	0.357806	0		-0.350779	2.30192	0.649352	0.888557	0.357806	0		2.30442	2.30192	0.00286007	0.0228433	0.357806	1		gnl|BL_ORD_ID|16542688gi|460373246|ref|XP_004232432.1| PREDICTED: cell division cycle protein 48 homolog [Solanum lycopersicum]	GO:0000166, GO:0005524
CP_DN15900_c0_g1	-1.85243	3.33743	0.00115785	0.045463	0.206454	-1		0.731511	3.33743	0.185118	0.660989	0.206454	0		0.492539	3.33743	0.382962	0.89374	0.206454	0		1.33247	3.33743	0.0204691	0.134882	0.206454	0		-0.663436	3.33743	0.247185	0.504548	0.206454	0		gnl|BL_ORD_ID|104612gi|75243399|sp|Q84V25.1|ENOXE_FRAAN RecName: Full=2-methylene-furan-3-one reductase; AltName: Full=Enone oxidoreductase; Short=FaEO; AltName: Full=Quinone oxidoreductase; Short=FaQR gi|29468088|gb|AAO22131.1| quinone oxidoreductase [Fragaria x ananassa]	GO:0008270, GO:0016491, GO:0055114
CP_DN15901_c0_g1	0.213205	7.45357	0.477361	0.888402	0.0639158	0		0.0836808	7.45357	0.779867	0.996384	0.0639158	0		-0.276406	7.45357	0.356757	0.874955	0.0639158	0		1.40606	7.45357	4.29e-06	0.000252767	0.0639158	1		-1.23002	7.45357	5.36e-05	0.00102538	0.0639158	-1		gnl|BL_ORD_ID|16541560gi|460369945|ref|XP_004230817.1| PREDICTED: presequence protease 1, chloroplastic/mitochondrial-like [Solanum lycopersicum] gi|723665588|ref|XP_010315269.1| PREDICTED: presequence protease 1, chloroplastic/mitochondrial-like [Solanum lycopersicum]	GO:0008270, GO:0003824, GO:0046872, GO:0006508, GO:0016485, GO:0004222
CP_DN15909_c0_g1	-1.29277	3.83566	0.000830608	0.0368705	0.0965004	-1		-0.275599	3.83566	0.469444	0.916791	0.0965004	0		-0.997675	3.83566	0.0081531	0.147698	0.0965004	0		0.954442	3.83566	0.0128691	0.0988745	0.0965004	0		0.468658	3.83566	0.237958	0.49273	0.0965004	0		gnl|BL_ORD_ID|16554386gi|460406433|ref|XP_004248669.1| PREDICTED: probable carboxylesterase 18 [Solanum lycopersicum]	GO:0008152, GO:0052689, GO:0016787
CP_DN15922_c0_g2	1.28574	5.80773	0.000143894	0.0123656	0.0780172	1		-0.82597	5.80773	0.0148618	0.156855	0.0780172	0		0.951994	5.80773	0.00535279	0.119795	0.0780172	0		-2.41119	5.80773	6.7e-12	5.31e-09	0.0780172	-1		0.355611	5.80773	0.285741	0.549443	0.0780172	0		gnl|BL_ORD_ID|46825364gi|696120099|gb|AIT39752.1| brassinosteroid insensitive 1-associated receptor kinase 1, partial [Chrysanthemum boreale]	GO:0000166, GO:0007165, GO:0016020, GO:0019199, GO:0016021, GO:0016310, GO:0004672, GO:0016740, GO:0016301, GO:0004674, GO:0005524, GO:0006468
CP_DN15931_c0_g1	-0.65039	4.30201	0.120854	0.55493	0.115782	0		-0.762122	4.30201	0.0641605	0.385169	0.115782	0		-0.255731	4.30201	0.529778	0.951062	0.115782	0		2.08959	4.30201	9.75e-07	7.9e-05	0.115782	1		0.64197	4.30201	0.128054	0.338406	0.115782	0		gnl|BL_ORD_ID|35692840gi|641840390|gb|KDO59310.1| hypothetical protein CISIN_1g009383mg [Citrus sinensis]	GO:0016020, GO:0016021
CP_DN15947_c0_g1	0.267728	7.84451	0.424925	0.862665	0.0801368	0		0.510799	7.84451	0.12877	0.556567	0.0801368	0		0.699822	7.84451	0.0382229	0.341981	0.0801368	0		-1.35267	7.84451	7.47e-05	0.00220935	0.0801368	-1		-0.783441	7.84451	0.0204701	0.0974205	0.0801368	0		gnl|BL_ORD_ID|26384841gi|558878819|gb|AHA93905.1| ethylene response factor 5 [Coffea arabica]	GO:0003677, GO:0003700, GO:0006351, GO:0006355, GO:0005634
CP_DN15947_c0_g2	0.53763	6.8416	0.0987647	0.512316	0.0747993	0		-0.158508	6.8416	0.626761	0.966601	0.0747993	0		0.702291	6.8416	0.0321016	0.312451	0.0747993	0		-1.33847	6.8416	5.19e-05	0.00168981	0.0747993	-1		0.555937	6.8416	0.0872401	0.264939	0.0747993	0		gnl|BL_ORD_ID|26384841gi|558878819|gb|AHA93905.1| ethylene response factor 5 [Coffea arabica]	GO:0003677, GO:0003700, GO:0006351, GO:0006355, GO:0005634
CP_DN15954_c0_g12	-1.45475	0.270953	0.445369	0.872178	2.00751	0		0	0.270953	1	1	2.00751	0		0.952576	0.270953	0.607919	0.972287	2.00751	0		-5.86209	0.270953	0.0419333	0.215463	2.00751	0		-7.52007	0.270953	0.00802787	0.0490405	2.00751	-1		gnl|BL_ORD_ID|54754913gi|763753246|gb|KJB20634.1| hypothetical protein B456_003G157400 [Gossypium raimondii]	GO:0008270, GO:0006508, GO:0008237
CP_DN15954_c0_g3	0.515592	3.15833	0.581403	0.930983	0.584265	0		-0.138242	3.15833	0.881556	1	0.584265	0		0.910385	3.15833	0.339825	0.865746	0.584265	0		-0.0502938	3.15833	0.966595	1	0.584265	0		-3.43352	3.15833	0.00076307	0.008457	0.584265	-1		gnl|BL_ORD_ID|54754913gi|763753246|gb|KJB20634.1| hypothetical protein B456_003G157400 [Gossypium raimondii]	GO:0008270, GO:0006508, GO:0008237
CP_DN15954_c0_g5	0.51545	3.85827	0.359149	0.82585	0.215147	0		0.960666	3.85827	0.087536	0.457536	0.215147	0		-0.105514	3.85827	0.856571	1	0.215147	0		-0.414824	3.85827	0.462535	0.785745	0.215147	0		-3.70093	3.85827	6.37e-08	4.13e-06	0.215147	-1		gnl|BL_ORD_ID|54754913gi|763753246|gb|KJB20634.1| hypothetical protein B456_003G157400 [Gossypium raimondii]	GO:0008270, GO:0006508, GO:0008237
CP_DN15955_c0_g1	-1.14502	0.717799	0.185322	0.65756	0.158415	0		-1.88601	0.717799	0.000947703	0.0228623	0.158415	-1		0.081605	0.717799	0.967438	1	0.158415	0		-1.02512	0.717799	0.0554053	0.257294	0.158415	0		4.05659	0.717799	4.7e-09	5e-07	0.158415	1		no annotation
CP_DN15969_c0_g1	-1.29792	5.98559	0.00214193	0.0686896	0.122054	0		0.593997	5.98559	0.153977	0.607557	0.122054	0		-0.303261	5.98559	0.466258	0.93287	0.122054	0		0.513566	5.98559	0.219768	0.555411	0.122054	0		1.82469	5.98559	2.22e-05	0.00050362	0.122054	1		gnl|BL_ORD_ID|62253046gi|703140999|ref|XP_010107398.1| BAG family molecular chaperone regulator 1 [Morus notabilis] gi|587928750|gb|EXC15936.1| BAG family molecular chaperone regulator 1 [Morus notabilis]	GO:0051087
CP_DN15970_c0_g1	0.222893	-0.0946971	0.738625	0.975254	0.15153	0		-0.345025	-0.0946971	0.599564	0.961421	0.15153	0		0.725276	-0.0946971	0.220314	0.759609	0.15153	0		-0.260707	-0.0946971	0.827907	0.967343	0.15153	0		-2.72525	-0.0946971	0.00247789	0.0205552	0.15153	-1		no annotation
CP_DN15971_c0_g1	1.2356	5.94303	0.000198163	0.0153867	0.0755993	1		-0.712622	5.94303	0.0308622	0.24491	0.0755993	0		0.572532	5.94303	0.083124	0.512719	0.0755993	0		-0.0223868	5.94303	0.947459	1	0.0755993	0		-0.91542	5.94303	0.00563961	0.0381468	0.0755993	-1		gnl|BL_ORD_ID|25944344gi|567210189|ref|XP_006410017.1| hypothetical protein EUTSA_v10017594mg [Eutrema salsugineum] gi|557111186|gb|ESQ51470.1| hypothetical protein EUTSA_v10017594mg [Eutrema salsugineum]	GO:0016020, GO:0016021
CP_DN15990_c0_g1	-1.4079	1.23978	0.0372712	0.32244	0.259922	0		-0.214523	1.23978	0.745559	0.989996	0.259922	0		-2.23747	1.23978	0.000721296	0.038281	0.259922	-1		-0.0997518	1.23978	0.893282	0.989495	0.259922	0		0.859807	1.23978	0.194754	0.437807	0.259922	0		gnl|BL_ORD_ID|15259348gi|568215521|ref|NP_001275210.1| glucan endo-1,3-beta-D-glucosidase-like precursor [Solanum tuberosum] gi|407947984|gb|AFU52647.1| beta-1,3-glucanase 12 [Solanum tuberosum]	GO:0004553, GO:0005975, GO:0016787
CP_DN15992_c0_g1	-0.152247	7.58225	0.566966	0.924543	0.0501027	0		-0.392111	7.58225	0.140249	0.581313	0.0501027	0		-0.276959	7.58225	0.296871	0.834582	0.0501027	0		-0.11937	7.58225	0.653617	0.89112	0.0501027	0		0.827041	7.58225	0.00196515	0.0173444	0.0501027	1		no annotation
CP_DN16012_c0_g2	-0.253707	3.7847	0.423201	0.86182	0.0646782	0		-0.197419	3.7847	0.531571	0.938583	0.0646782	0		0.141485	3.7847	0.671008	0.985215	0.0646782	0		0.538372	3.7847	0.0945001	0.351454	0.0646782	0		-0.888232	3.7847	0.00608202	0.0403818	0.0646782	-1		gnl|BL_ORD_ID|18890595gi|590564304|ref|XP_007009624.1| LisH/CRA/RING-U-box domains-containing protein isoform 1 [Theobroma cacao] gi|508726537|gb|EOY18434.1| LisH/CRA/RING-U-box domains-containing protein isoform 1 [Theobroma cacao]	GO:0005829
CP_DN16019_c0_g1	-0.375688	4.83707	0.263355	0.748614	0.0758817	0		-0.306423	4.83707	0.358582	0.849849	0.0758817	0		-0.681499	4.83707	0.0394014	0.347885	0.0758817	0		-0.22781	4.83707	0.492572	0.803208	0.0758817	0		0.951053	4.83707	0.00458344	0.0325341	0.0758817	1		no annotation
CP_DN16027_c0_g1	4.0448	2.91581	1.45e-07	7.95e-05	0.304019	1		-4.94806	2.91581	2.45e-09	5.42e-07	0.304019	-1		-1.50503	2.91581	0.0270645	0.285539	0.304019	0		3.81104	2.91581	2.29e-06	0.000157845	0.304019	1		-3.77109	2.91581	6.09e-07	2.78e-05	0.304019	-1		gnl|BL_ORD_ID|77840305gi|971537868|ref|XP_015170360.1| PREDICTED: WAT1-related protein At1g70260-like [Solanum tuberosum]	GO:0055085, GO:0016020, GO:0016021, GO:0022857
CP_DN16027_c0_g2	5.20966	-0.42354	9.91e-05	0.00997022	0.468383	1		-6.06465	-0.42354	0.000260098	0.00826428	0.468383	-1		-0.31861	-0.42354	0.774169	1	0.468383	0		2.75397	-0.42354	0.0370502	0.199041	0.468383	0		-1.69097	-0.42354	0.0647389	0.217193	0.468383	0		gnl|BL_ORD_ID|25043522gi|566190143|ref|XP_002315812.2| nodulin MtN21 family protein [Populus trichocarpa] gi|550329521|gb|EEF01983.2| nodulin MtN21 family protein [Populus trichocarpa]	GO:0055085, GO:0016020, GO:0016021, GO:0022857, GO:0006810, GO:0005886
CP_DN16027_c1_g1	-0.71848	3.04625	0.159716	0.624107	0.156946	0		-0.791146	3.04625	0.105372	0.504454	0.156946	0		-0.339462	3.04625	0.492085	0.940128	0.156946	0		-0.0664544	3.04625	0.898281	0.990947	0.156946	0		1.6413	3.04625	0.00126322	0.0124254	0.156946	1		no annotation
CP_DN16028_c0_g1	0.637931	4.84927	0.0333564	0.305461	0.0616072	0		0.715788	4.84927	0.0179794	0.176563	0.0616072	0		0.763823	4.84927	0.0122165	0.183412	0.0616072	0		-0.455565	4.84927	0.136419	0.432319	0.0616072	0		-1.4549	4.84927	2.31e-06	8.24e-05	0.0616072	-1		gnl|BL_ORD_ID|48066344gi|549444998|gb|AGX27500.1| NBS-LRR class resistance protein Fy2-Ry2 [Sesamum indicum]	GO:0043531, GO:0006952
CP_DN16028_c1_g1	0.790748	-0.284773	0.232507	0.719458	0.201726	0		1.12384	-0.284773	0.108837	0.512418	0.201726	0		1.43936	-0.284773	0.0636206	0.450124	0.201726	0		0.0154308	-0.284773	1	1	0.201726	0		-2.04707	-0.284773	0.00426366	0.0308815	0.201726	-1		no annotation
CP_DN16048_c0_g1	-0.373854	3.69838	0.40757	0.851934	0.13558	0		0.733961	3.69838	0.108399	0.511779	0.13558	0		-0.356649	3.69838	0.441123	0.920121	0.13558	0		-2.16037	3.69838	3.24e-06	0.000206723	0.13558	-1		1.79228	3.69838	9.5e-05	0.00161245	0.13558	1		gnl|BL_ORD_ID|16541505gi|460369814|ref|XP_004230752.1| PREDICTED: cysteine proteinase RD21a-like [Solanum lycopersicum]	GO:0005615, GO:0008233, GO:0006508, GO:0004197, GO:0008234, GO:0051603, GO:0005764, GO:0016787
CP_DN16050_c1_g1	0.507755	4.89645	0.232437	0.719458	0.124997	0		1.36899	4.89645	0.00163485	0.0343888	0.124997	1		0.712382	4.89645	0.101416	0.561564	0.124997	0		-1.45054	4.89645	0.000937145	0.0151069	0.124997	-1		-1.1362	4.89645	0.00836216	0.0505709	0.124997	0		no annotation
CP_DN16056_c0_g1	-0.263201	2.10965	0.566977	0.924543	0.120821	0		-0.0746244	2.10965	0.876501	1	0.120821	0		0.435657	2.10965	0.348998	0.871341	0.120821	0		0.327076	2.10965	0.513404	0.815954	0.120821	0		-1.48008	2.10965	0.00232366	0.019647	0.120821	-1		gnl|BL_ORD_ID|16553716gi|460404497|ref|XP_004247718.1| PREDICTED: electron transfer flavoprotein subunit beta, mitochondrial [Solanum lycopersicum]	GO:0015996, GO:0005739, GO:0009055, GO:0006552
CP_DN16056_c1_g1	-0.0282768	3.54337	0.972267	1	0.245762	0		-2.10995	3.54337	0.000713467	0.0182898	0.245762	-1		-0.758373	3.54337	0.204485	0.738778	0.245762	0		3.32501	3.54337	5.41e-07	4.97e-05	0.245762	1		-0.104032	3.54337	0.858996	0.964075	0.245762	0		gnl|BL_ORD_ID|3900008gi|359806765|ref|NP_001241301.1| uncharacterized protein LOC100775617 precursor [Glycine max] gi|255636993|gb|ACU18829.1| unknown [Glycine max] gi|947117298|gb|KRH65547.1| hypothetical protein GLYMA_03G044300 [Glycine max]	GO:0050790, GO:0009699, GO:0042349
CP_DN16073_c0_g1	0.779298	3.75529	0.0791667	0.461772	0.133377	0		-0.284533	3.75529	0.522313	0.93513	0.133377	0		1.87876	3.75529	5.27e-05	0.00781336	0.133377	1		0.869025	3.75529	0.051181	0.245076	0.133377	0		-2.35913	3.75529	4.29e-07	2.08e-05	0.133377	-1		no annotation
CP_DN16073_c1_g1	0.442188	3.84515	0.180037	0.651412	0.0688067	0		-1.11124	3.84515	0.000734768	0.018756	0.0688067	-1		-0.592129	3.84515	0.0651405	0.455681	0.0688067	0		1.40746	3.84515	1.92e-05	0.000801059	0.0688067	1		-0.163824	3.84515	0.614894	0.827674	0.0688067	0		gnl|BL_ORD_ID|16557140gi|460414388|ref|XP_004252553.1| PREDICTED: pre-mRNA-splicing factor cwf23 [Solanum lycopersicum]	GO:0009507
CP_DN16081_c0_g1	0.246864	2.98107	0.525927	0.909074	0.096621	0		0.114853	2.98107	0.766051	0.994008	0.096621	0		0.759656	2.98107	0.0523834	0.407918	0.096621	0		-0.0985902	2.98107	0.836679	0.969586	0.096621	0		-1.33254	2.98107	0.00107367	0.0109674	0.096621	-1		gnl|BL_ORD_ID|26954869gi|565391457|ref|XP_006361439.1| PREDICTED: beta-D-glucosyl crocetin beta-1,6-glucosyltransferase-like [Solanum tuberosum]	GO:0008152, GO:0016757, GO:0016758, GO:0016020, GO:0016021, GO:0016740
CP_DN16081_c0_g2	0.250388	2.98139	0.517161	0.903713	0.0968762	0		0.118561	2.98139	0.767041	0.994104	0.0968762	0		0.766382	2.98139	0.0515879	0.405179	0.0968762	0		-0.128323	2.98139	0.762826	0.939593	0.0968762	0		-1.32042	2.98139	0.00117733	0.0117869	0.0968762	-1		gnl|BL_ORD_ID|11833173gi|393990627|dbj|BAM28984.1| UDP-glucose glucosyltransferase [Gardenia jasminoides]	GO:0008152, GO:0016757, GO:0016758, GO:0016740
CP_DN16085_c0_g1	1.08084	0.885484	0.0786114	0.461334	0.227948	0		1.0982	0.885484	0.114663	0.52652	0.227948	0		-0.0746284	0.885484	0.965187	1	0.227948	0		-0.279459	0.885484	0.716123	0.919348	0.227948	0		-2.52465	0.885484	0.000462482	0.00573097	0.227948	-1		gnl|BL_ORD_ID|5561614gi|290467591|gb|ADD25898.1| YUCCA-like protein [Coffea arabica]	GO:0016491, GO:0050660, GO:0050661, GO:0055114, GO:0004499
CP_DN16086_c0_g1	0.619161	1.18505	0.363582	0.827218	0.213407	0		-0.697458	1.18505	0.365245	0.854687	0.213407	0		0.348441	1.18505	0.762634	1	0.213407	0		-2.89935	1.18505	8.35e-06	0.000415847	0.213407	-1		2.54615	1.18505	6.46e-05	0.00118991	0.213407	1		no annotation
CP_DN16091_c0_g1	-0.292047	6.75569	0.50515	0.8987	0.135516	0		-0.932019	6.75569	0.0346099	0.264654	0.135516	0		0.00465627	6.75569	0.992274	1	0.135516	0		1.73894	6.75569	0.000112464	0.00305488	0.135516	1		-1.27883	6.75569	0.0040208	0.0295925	0.135516	-1		gnl|BL_ORD_ID|77842161gi|971548291|ref|XP_015163654.1| PREDICTED: zinc transporter 11 [Solanum tuberosum]	GO:0055085, GO:0046873, GO:0016020, GO:0016021, GO:0030001
CP_DN16099_c0_g1	0.441616	5.12747	0.426012	0.863466	0.210336	0		-4.18671	5.12747	3.25e-11	1.38e-08	0.210336	-1		-0.24894	5.12747	0.65129	0.980422	0.210336	0		1.04936	5.12747	0.0585799	0.265565	0.210336	0		2.19284	5.12747	0.000133172	0.00210322	0.210336	1		gnl|BL_ORD_ID|32619274gi|225469988|ref|XP_002277785.1| PREDICTED: tonoplast dicarboxylate transporter-like [Vitis vinifera] gi|731439277|ref|XP_010646189.1| PREDICTED: tonoplast dicarboxylate transporter-like [Vitis vinifera]	GO:0006814, GO:0055085, GO:0016020, GO:0016021, GO:0098656, GO:0005215
CP_DN16104_c0_g2	-0.544478	5.94584	0.332779	0.806286	0.220682	0		-0.441144	5.94584	0.432643	0.898411	0.220682	0		0.0684929	5.94584	0.904194	1	0.220682	0		2.33901	5.94584	7.32e-05	0.00217872	0.220682	1		-2.2637	5.94584	0.000114421	0.00186994	0.220682	-1		gnl|BL_ORD_ID|26951847gi|565381366|ref|XP_006357043.1| PREDICTED: copper transporter 6-like [Solanum tuberosum]	GO:0016020, GO:0016021, GO:0005375, GO:0035434
CP_DN16105_c0_g2	0.00791423	0.053345	1	1	0.184708	0		-0.603329	0.053345	0.358674	0.849849	0.184708	0		0.131113	0.053345	0.877682	1	0.184708	0		0.339685	0.053345	0.63424	0.881424	0.184708	0		1.72851	0.053345	0.00762857	0.0472225	0.184708	1		no annotation
CP_DN16106_c2_g1	-0.513969	3.69362	0.184958	0.656986	0.0994901	0		0.164074	3.69362	0.681783	0.975647	0.0994901	0		-0.231694	3.69362	0.557503	0.958085	0.0994901	0		-0.890026	3.69362	0.0223607	0.142865	0.0994901	0		1.21442	3.69362	0.00184093	0.0164953	0.0994901	1		gnl|BL_ORD_ID|18874601gi|590696601|ref|XP_007045209.1| Uncharacterized protein isoform 1 [Theobroma cacao] gi|508709144|gb|EOY01041.1| Uncharacterized protein isoform 1 [Theobroma cacao]	GO:0016020, GO:0016021
CP_DN16117_c0_g1	0.0706791	10.0377	0.849361	0.998758	0.0986846	0		-0.777874	10.0377	0.0375214	0.27991	0.0986846	0		-1.02753	10.0377	0.00621139	0.128995	0.0986846	0		1.89603	10.0377	8.05e-07	6.84e-05	0.0986846	1		0.239088	10.0377	0.520542	0.761442	0.0986846	0		gnl|BL_ORD_ID|61611012gi|2499497|sp|Q42961.1|PGKH_TOBAC RecName: Full=Phosphoglycerate kinase, chloroplastic; Flags: Precursor gi|1161600|emb|CAA88841.1| phosphoglycerate kinase [Nicotiana tabacum]	GO:0000166, GO:0009507, GO:0019253, GO:0006096, GO:0004618, GO:0016310, GO:0016740, GO:0016301, GO:0005524, GO:0009536
CP_DN16126_c0_g1	-0.420199	4.72518	0.215821	0.697587	0.0791029	0		0.607564	4.72518	0.0736327	0.414665	0.0791029	0		-0.155737	4.72518	0.651504	0.980422	0.0791029	0		1.1637	4.72518	0.000838361	0.0139235	0.0791029	1		-1.2524	4.72518	0.000341967	0.00451	0.0791029	-1		gnl|BL_ORD_ID|62238347gi|703108887|ref|XP_010099150.1| Pyrophosphate--fructose 6-phosphate 1-phosphotransferase subunit beta [Morus notabilis] gi|587888314|gb|EXB77022.1| Pyrophosphate--fructose 6-phosphate 1-phosphotransferase subunit beta [Morus notabilis]	GO:0005737, GO:0047334, GO:0006096, GO:0061615, GO:0006002, GO:0016740, GO:0003872, GO:0005524, GO:0046835
CP_DN16133_c0_g2	0.945029	0.924961	0.159637	0.624107	0.22254	0		-0.344897	0.924961	0.62068	0.965168	0.22254	0		-0.313818	0.924961	0.625236	0.974947	0.22254	0		-0.248164	0.924961	0.710216	0.917326	0.22254	0		1.68368	0.924961	0.00793037	0.0485678	0.22254	1		no annotation
CP_DN16138_c0_g1	-1.28806	3.8027	0.0427759	0.347595	0.270015	0		2.09401	3.8027	0.00137641	0.0306055	0.270015	1		-1.31686	3.8027	0.0375237	0.339118	0.270015	0		-1.4602	3.8027	0.0232922	0.14678	0.270015	0		0.818054	3.8027	0.205977	0.452875	0.270015	0		gnl|BL_ORD_ID|81277312gi|145242258|gb|ABP48816.1| alpha expansin protein 2 [Calotropis procera]	GO:0005618, GO:0016020, GO:0009664, GO:0005576
CP_DN16143_c0_g1	0.0997663	1.945	0.817651	0.99065	0.0958662	0		0.00142552	1.945	1	1	0.0958662	0		-0.0282843	1.945	0.969924	1	0.0958662	0		-1.17538	1.945	0.00382687	0.0421165	0.0958662	-1		1.93625	1.945	3.08e-06	0.000103966	0.0958662	1		no annotation
CP_DN16143_c0_g7	-0.240934	1.70991	0.682626	0.959045	0.184986	0		-0.114131	1.70991	0.874437	1	0.184986	0		0.1521	1.70991	0.864352	1	0.184986	0		-1.44417	1.70991	0.0105066	0.0862975	0.184986	0		2.25999	1.70991	6.16e-05	0.00114609	0.184986	1		no annotation
CP_DN16144_c0_g1	0.741196	6.16896	0.0184372	0.227038	0.0685235	0		-0.830344	6.16896	0.00836365	0.106747	0.0685235	0		-0.816944	6.16896	0.00910979	0.156349	0.0685235	0		1.33638	6.16896	2.44e-05	0.00094374	0.0685235	1		-0.0165434	6.16896	0.960955	1	0.0685235	0		gnl|BL_ORD_ID|26952793gi|565384948|ref|XP_006358383.1| PREDICTED: PGR5-like protein 1B, chloroplastic [Solanum tuberosum]	GO:0016020, GO:0016021
CP_DN16146_c0_g5	-0.137602	1.22278	0.806235	0.988318	0.155335	0		0.731452	1.22278	0.183755	0.658751	0.155335	0		-1.85227	1.22278	0.000524235	0.0311037	0.155335	-1		-1.01175	1.22278	0.0578677	0.263608	0.155335	0		0.759535	1.22278	0.151517	0.376184	0.155335	0		gnl|BL_ORD_ID|1964186gi|118481293|gb|ABK92590.1| unknown [Populus trichocarpa]	GO:0016491, GO:0055114
CP_DN16150_c0_g1	0.533808	6.7387	0.112014	0.537724	0.0794607	0		-1.26115	6.7387	0.000210373	0.00695901	0.0794607	-1		0.121382	6.7387	0.718676	0.99462	0.0794607	0		0.222004	6.7387	0.507636	0.813855	0.0794607	0		0.499776	6.7387	0.136092	0.351419	0.0794607	0		gnl|BL_ORD_ID|47633218gi|728831614|gb|KHG11057.1| Histone H1 [Gossypium arboreum]	GO:0003677, GO:0005694, GO:0006334, GO:0000786, GO:0005634
CP_DN16150_c0_g2	1.37794	3.56976	0.00107941	0.0433656	0.113214	1		-2.40851	3.56976	9.12e-08	1.24e-05	0.113214	-1		0.0267932	3.56976	0.972511	1	0.113214	0		-0.374203	3.56976	0.358844	0.702494	0.113214	0		1.49719	3.56976	0.000318245	0.00424349	0.113214	1		gnl|BL_ORD_ID|47633218gi|728831614|gb|KHG11057.1| Histone H1 [Gossypium arboreum]	GO:0003677, GO:0005694, GO:0006334, GO:0000786, GO:0005634
CP_DN16165_c1_g2	-1.72486	1.75838	0.0835689	0.473714	0.561752	0		-1.04628	1.75838	0.269961	0.771938	0.561752	0		-1.60302	1.75838	0.0892589	0.530762	0.561752	0		-3.13847	1.75838	0.00197498	0.0263486	0.561752	-1		2.46544	1.75838	0.0139713	0.0735971	0.561752	0		gnl|BL_ORD_ID|16547202gi|460385972|ref|XP_004238674.1| PREDICTED: probable xyloglucan endotransglucosylase/hydrolase protein 33 [Solanum lycopersicum]	GO:0048046, GO:0005618, GO:0071555, GO:0016740, GO:0016762, GO:0016798, GO:0016787, GO:0010411, GO:0008152, GO:0006073, GO:0009831, GO:0005576, GO:0004553, GO:0005887, GO:0005975, GO:0042546
CP_DN16168_c0_g1	-3.25298	0.879418	0.00178981	0.0612187	0.580689	0		0.476964	0.879418	0.619254	0.964707	0.580689	0		-0.971756	0.879418	0.336841	0.863715	0.580689	0		-3.38427	0.879418	0.00123613	0.018506	0.580689	-1		8.57832	0.879418	3.26e-07	1.65e-05	0.580689	1		gnl|BL_ORD_ID|18885001gi|590606829|ref|XP_007020839.1| F11F12.2 protein, putative [Theobroma cacao] gi|508720467|gb|EOY12364.1| F11F12.2 protein, putative [Theobroma cacao]	GO:0016020, GO:0016021
CP_DN16168_c0_g2	-2.58828	1.49027	0.000665475	0.0315831	0.32403	-1		0.993747	1.49027	0.156523	0.611309	0.32403	0		0.382037	1.49027	0.602377	0.970637	0.32403	0		0.32781	1.49027	0.654123	0.89112	0.32403	0		1.5353	1.49027	0.0384776	0.152671	0.32403	0		gnl|BL_ORD_ID|18885001gi|590606829|ref|XP_007020839.1| F11F12.2 protein, putative [Theobroma cacao] gi|508720467|gb|EOY12364.1| F11F12.2 protein, putative [Theobroma cacao]	GO:0016020, GO:0016021
CP_DN16169_c0_g1	0.466936	6.75236	0.236931	0.723832	0.108456	0		-1.88594	6.75236	3.28e-06	0.000234204	0.108456	-1		-0.322152	6.75236	0.411498	0.907973	0.108456	0		-0.758834	6.75236	0.0536672	0.252534	0.108456	0		2.45579	6.75236	2.69e-09	3.11e-07	0.108456	1		gnl|BL_ORD_ID|18888364gi|590597930|ref|XP_007018753.1| Outer arm dynein light chain 1 protein, putative isoform 1 [Theobroma cacao] gi|508724081|gb|EOY15978.1| Outer arm dynein light chain 1 protein, putative isoform 1 [Theobroma cacao]	GO:0005773
CP_DN16176_c0_g1	1.72224	2.84249	0.000765868	0.0348947	0.162245	1		-0.873418	2.84249	0.100322	0.492444	0.162245	0		1.92829	2.84249	0.000459076	0.0284475	0.162245	1		-1.40058	2.84249	0.00778092	0.0700834	0.162245	0		-0.352495	2.84249	0.490169	0.737667	0.162245	0		gnl|BL_ORD_ID|26943012gi|565355715|ref|XP_006344728.1| PREDICTED: calmodulin-binding protein 60 C [Solanum tuberosum] gi|971545859|ref|XP_015163023.1| PREDICTED: calmodulin-binding protein 60 C [Solanum tuberosum] gi|971545861|ref|XP_015163024.1| PREDICTED: calmodulin-binding protein 60 C [Solanum tuberosum]	GO:0003700, GO:0009816, GO:0009617, GO:0005516, GO:0002229, GO:0010112, GO:0071219, GO:0010224, GO:0080142, GO:1902584, GO:0006355, GO:0006950, GO:0009697, GO:0043565, GO:0042742, GO:0005634, GO:0009789
CP_DN16191_c1_g1	-1.28218	5.30156	0.00105737	0.0427695	0.10457	-1		0.960681	5.30156	0.0134452	0.147646	0.10457	0		-0.143893	5.30156	0.711778	0.994014	0.10457	0		0.727452	5.30156	0.0631769	0.277206	0.10457	0		-0.672627	5.30156	0.0885627	0.267393	0.10457	0		gnl|BL_ORD_ID|26953671gi|565387809|ref|XP_006359680.1| PREDICTED: subtilisin-like protease SBT1.6 [Solanum tuberosum]	GO:0006508, GO:0004252, GO:0016787
CP_DN16195_c0_g3	-1.34	3.22442	0.00578627	0.121647	0.153514	0		1.50047	3.22442	0.0019584	0.0394096	0.153514	1		-0.965894	3.22442	0.0439845	0.369054	0.153514	0		-0.679055	3.22442	0.161882	0.47389	0.153514	0		0.786525	3.22442	0.109615	0.30667	0.153514	0		gnl|BL_ORD_ID|1719806gi|225432308|ref|XP_002273386.1| PREDICTED: protein RALF-like 33 [Vitis vinifera]	GO:0004871, GO:0009506, GO:0019722, GO:0005622
CP_DN16197_c0_g1	-0.790015	3.86136	0.0518205	0.380237	0.107465	0		-0.3321	3.86136	0.407902	0.884998	0.107465	0		0.105153	3.86136	0.789393	1	0.107465	0		1.747	3.86136	2.35e-05	0.000924383	0.107465	1		0.920282	3.86136	0.0256027	0.11496	0.107465	0		gnl|BL_ORD_ID|26940158gi|565347503|ref|XP_006340765.1| PREDICTED: ubiquitin-conjugating enzyme E2 10-like [Solanum tuberosum]	GO:0000166, GO:0005524
CP_DN16203_c0_g1	-1.21708	4.87231	0.0336716	0.306343	0.223527	0		1.85388	4.87231	0.00145664	0.0319483	0.223527	1		0.843348	4.87231	0.143122	0.64588	0.223527	0		-0.0554721	4.87231	0.927274	1	0.223527	0		-1.0852	4.87231	0.0581815	0.202299	0.223527	0		gnl|BL_ORD_ID|16549697gi|460392925|ref|XP_004242062.1| PREDICTED: O-glucosyltransferase rumi [Solanum lycopersicum]	GO:0016020, GO:0016021, GO:0012505, GO:0006664, GO:0046527
CP_DN16209_c0_g1	-0.237015	5.71522	0.541389	0.915988	0.10458	0		0.0740638	5.71522	0.849211	1	0.10458	0		-0.167026	5.71522	0.667143	0.985045	0.10458	0		-1.08051	5.71522	0.00553574	0.0551473	0.10458	0		1.40342	5.71522	0.000344463	0.00453055	0.10458	1		gnl|BL_ORD_ID|9654400gi|525314502|ref|NP_001266037.1| IAA1 [Solanum lycopersicum] gi|970049125|ref|XP_015086074.1| PREDICTED: auxin-responsive protein IAA4-like [Solanum pennellii] gi|365818517|gb|AEX00347.1| IAA1 [Solanum lycopersicum]	GO:0006351, GO:0006355, GO:0005634, GO:0009734
CP_DN16215_c0_g1	-0.467412	0.178248	0.799687	0.987279	0.418824	0		-0.733899	0.178248	0.487672	0.926664	0.418824	0		-3.5133	0.178248	0.000129252	0.0137156	0.418824	-1		-0.361489	0.178248	0.70125	0.913463	0.418824	0		4.84586	0.178248	5.09e-06	0.000154544	0.418824	1		gnl|BL_ORD_ID|47632393gi|728830756|gb|KHG10199.1| GATA transcription factor 12 -like protein [Gossypium arboreum] gi|728831902|gb|KHG11345.1| GATA transcription factor 12 -like protein [Gossypium arboreum]	GO:0003677, GO:0003700, GO:0008270, GO:0045893, GO:0006355, GO:0043565, GO:0005634
CP_DN16217_c0_g2	0.872161	2.90996	0.0640375	0.419243	0.136493	0		-1.01413	2.90996	0.0340282	0.261831	0.136493	0		-0.532411	2.90996	0.256066	0.795108	0.136493	0		-1.95725	2.90996	2.81e-05	0.00104668	0.136493	-1		1.16572	2.90996	0.0111508	0.0625641	0.136493	0		gnl|BL_ORD_ID|18915445gi|590591118|ref|XP_007016925.1| Acyl-CoA N-acyltransferases superfamily protein [Theobroma cacao] gi|508787288|gb|EOY34544.1| Acyl-CoA N-acyltransferases superfamily protein [Theobroma cacao]	GO:0016746, GO:0016740, GO:0008080
CP_DN1626_c0_g1	-1.39785	1.52479	0.0311555	0.296965	0.235218	0		0.85564	1.52479	0.165644	0.627741	0.235218	0		-2.26873	1.52479	0.000351641	0.0243926	0.235218	-1		-0.427417	1.52479	0.490779	0.802339	0.235218	0		2.23992	1.52479	0.000679768	0.00772836	0.235218	1		gnl|BL_ORD_ID|16540855gi|460368154|ref|XP_004229934.1| PREDICTED: cytochrome P450 86A8-like [Solanum lycopersicum]	GO:0005506, GO:0016491, GO:0046872, GO:0016705, GO:0020037, GO:0055114, GO:0004497
CP_DN16267_c0_g1	0.59777	0.320877	0.374036	0.834011	0.12258	0		-0.0104678	0.320877	1	1	0.12258	0		-0.0987774	0.320877	0.882744	1	0.12258	0		0.452751	0.320877	0.399262	0.735424	0.12258	0		1.73842	0.320877	0.000829699	0.00903317	0.12258	1		no annotation
CP_DN16267_c1_g1	0.69987	6.82483	0.0181009	0.224686	0.0614419	0		-0.337881	6.82483	0.253074	0.75277	0.0614419	0		0.49105	6.82483	0.0977685	0.55226	0.0614419	0		-1.20986	6.82483	5.06e-05	0.00166229	0.0614419	-1		0.781366	6.82483	0.0083672	0.0505886	0.0614419	0		gnl|BL_ORD_ID|1965806gi|224072097|ref|XP_002303624.1| ubiquitin conjugating-like enzyme family protein [Populus trichocarpa] gi|118487400|gb|ABK95528.1| unknown [Populus trichocarpa] gi|222841056|gb|EEE78603.1| ubiquitin conjugating-like enzyme family protein [Populus trichocarpa] gi|564587035|gb|AHB86964.1| ubiquitin conjugating enzyme 9 [Sedum alfredii]	GO:0000166, GO:0005524
CP_DN16274_c0_g1	-0.366314	7.93718	0.274357	0.758776	0.07943	0		-1.21226	7.93718	0.00034237	0.0102703	0.07943	-1		-1.07006	7.93718	0.00150647	0.0582029	0.07943	0		1.44728	7.93718	2.12e-05	0.000858584	0.07943	1		0.997177	7.93718	0.00311932	0.0244087	0.07943	1		gnl|BL_ORD_ID|47650640gi|728850715|gb|KHG30158.1| Transketolase, chloroplastic [Gossypium arboreum]	GO:0008152, GO:0004802, GO:0003824
CP_DN16274_c0_g2	-0.62842	7.22939	0.104562	0.523525	0.104915	0		-1.4552	7.22939	0.000206357	0.00684493	0.104915	-1		-1.10657	7.22939	0.00437487	0.106503	0.104915	0		1.74073	7.22939	1.05e-05	0.000502011	0.104915	1		1.00565	7.22939	0.00968555	0.0563446	0.104915	0		gnl|BL_ORD_ID|16554322gi|460406209|ref|XP_004248560.1| PREDICTED: transketolase, chloroplastic [Solanum lycopersicum]	GO:0008152, GO:0004802, GO:0003824
CP_DN16278_c0_g1	-0.573931	2.07976	0.271789	0.757157	0.164528	0		-0.704424	2.07976	0.176826	0.646578	0.164528	0		-0.357217	2.07976	0.479265	0.93569	0.164528	0		2.3711	2.07976	2.28e-05	0.000900104	0.164528	1		0.084381	2.07976	0.894205	0.980292	0.164528	0		gnl|BL_ORD_ID|35829574gi|802585532|ref|XP_012070478.1| PREDICTED: protein NUCLEAR FUSION DEFECTIVE 4 [Jatropha curcas] gi|643732624|gb|KDP39720.1| hypothetical protein JCGZ_02740 [Jatropha curcas]	GO:0016020, GO:0016021
CP_DN16298_c0_g2	-1.02689	-0.295042	0.450475	0.875569	1.01625	0		0.137219	-0.295042	1	1	1.01625	0		-0.0953571	-0.295042	0.969482	1	1.01625	0		1.93384	-0.295042	0.165491	0.480439	1.01625	0		5.95076	-0.295042	0.00715491	0.0452473	1.01625	1		no annotation
CP_DN16300_c0_g1	-0.720778	2.13354	0.162653	0.628178	0.172753	0		1.98405	2.13354	0.000212315	0.00699452	0.172753	1		0.949522	2.13354	0.10546	0.57151	0.172753	0		-1.13234	2.13354	0.0416764	0.214698	0.172753	0		-1.90814	2.13354	0.000595684	0.00702715	0.172753	-1		no annotation
CP_DN16305_c0_g1	-0.912504	3.67684	0.0267298	0.275489	0.1083	0		-0.552577	3.67684	0.167958	0.631741	0.1083	0		-0.643426	3.67684	0.105776	0.57181	0.1083	0		1.66196	3.67684	5.7e-05	0.00181745	0.1083	1		0.948126	3.67684	0.0223487	0.104104	0.1083	0		no annotation
CP_DN16314_c0_g1	-7.58954	0.406388	0.000589111	0.0294785	1.14252	-1		2.14565	0.406388	0.136033	0.572385	1.14252	0		-0.00502849	0.406388	1	1	1.14252	0		0.964652	0.406388	0.501444	0.809461	1.14252	0		-0.0349935	0.406388	1	1	1.14252	0		no annotation
CP_DN16314_c0_g2	-0.161407	0.586539	0.94269	1	1.72419	0		-8.45868	0.586539	0.00154728	0.0331533	1.72419	-1		2.50474	0.586539	0.166128	0.684896	1.72419	0		2.36392	0.586539	0.202357	0.533055	1.72419	0		6.47719	0.586539	0.0152633	0.0784709	1.72419	0		no annotation
CP_DN16314_c1_g1	0.940586	5.83704	0.00154489	0.0555119	0.0602704	0		-0.555863	5.83704	0.0607845	0.372828	0.0602704	0		0.416918	5.83704	0.157486	0.672746	0.0602704	0		-1.2807	5.83704	1.68e-05	0.000713199	0.0602704	-1		0.461391	5.83704	0.118527	0.323032	0.0602704	0		gnl|BL_ORD_ID|1963001gi|224141043|ref|XP_002323884.1| hypothetical protein POPTR_0017s12580g [Populus trichocarpa] gi|118481933|gb|ABK92900.1| unknown [Populus trichocarpa] gi|222866886|gb|EEF04017.1| hypothetical protein POPTR_0017s12580g [Populus trichocarpa]	GO:0008270, GO:0046872, GO:0016020, GO:0016021
CP_DN16366_c0_g1	2.04584	0.132604	0.00419301	0.102808	0.129396	0		-2.03584	0.132604	0.000928589	0.022446	0.129396	-1		0.432041	0.132604	0.477985	0.93506	0.129396	0		-1.48821	0.132604	0.00317682	0.0370062	0.129396	-1		1.89547	0.132604	0.0027874	0.0224381	0.129396	1		no annotation
CP_DN1641_c0_g1	-0.671678	1.99177	0.29749	0.779672	0.244593	0		2.17897	1.99177	0.00100004	0.0238615	0.244593	1		1.71817	1.99177	0.0170469	0.222153	0.244593	0		-2.81129	1.99177	4.07e-05	0.00140108	0.244593	-1		0.203037	1.99177	0.759022	0.912741	0.244593	0		no annotation
CP_DN1641_c0_g3	0.440922	1.33982	0.697799	0.963543	0.81875	0		0.932313	1.33982	0.435324	0.899324	0.81875	0		6.52129	1.33982	0.0010939	0.0489174	0.81875	1		-8.12632	1.33982	2.55e-05	0.000976707	0.81875	-1		0.994058	1.33982	0.388232	0.65136	0.81875	0		no annotation
CP_DN1641_c0_g4	-0.829179	2.95618	0.374737	0.834106	0.580627	0		1.70035	2.95618	0.078032	0.429016	0.580627	0		1.77114	2.95618	0.066271	0.458674	0.580627	0		-3.52892	2.95618	0.000711392	0.0123855	0.580627	-1		-0.269406	2.95618	0.771967	0.920201	0.580627	0		no annotation
CP_DN16420_c0_g1	0.0851308	5.13386	0.800701	0.987279	0.0756049	0		-0.122288	5.13386	0.714828	0.98285	0.0756049	0		-0.357734	5.13386	0.280724	0.821014	0.0756049	0		-0.293175	5.13386	0.375944	0.717936	0.0756049	0		1.29104	5.13386	0.000114329	0.00186994	0.0756049	1		no annotation
CP_DN16421_c0_g1	-2.81802	3.41075	0.00109725	0.0433656	0.436154	-1		1.69254	3.41075	0.0412657	0.295891	0.436154	0		0.747012	3.41075	0.34889	0.871341	0.436154	0		0.101374	3.41075	0.914121	0.997023	0.436154	0		0.0389086	3.41075	0.967813	1	0.436154	0		gnl|BL_ORD_ID|67747gi|16903206|gb|AAL27855.1| lipid transfer protein precursor [Davidia involucrata]	GO:0006869, GO:0008289, GO:0006810
CP_DN16421_c1_g2	6.65731	-0.0602432	0.000178642	0.0143996	0.596413	1		0.553398	-0.0602432	0.59702	0.961184	0.596413	0		0.634376	-0.0602432	0.522934	0.950004	0.596413	0		0.0291678	-0.0602432	1	1	0.596413	0		-1.11254	-0.0602432	0.329855	0.594605	0.596413	0		no annotation
CP_DN16425_c0_g2	-0.318457	4.80284	0.281318	0.764126	0.0589103	0		-0.0370043	4.80284	0.900078	1	0.0589103	0		-0.280481	4.80284	0.342373	0.867093	0.0589103	0		-1.14947	4.80284	0.000114962	0.00311221	0.0589103	-1		0.840886	4.80284	0.00458743	0.0325528	0.0589103	1		gnl|BL_ORD_ID|18880554gi|590629660|ref|XP_007027053.1| Heat shock cognate protein 70-1 isoform 2, partial [Theobroma cacao] gi|508715658|gb|EOY07555.1| Heat shock cognate protein 70-1 isoform 2, partial [Theobroma cacao]	GO:0000166, GO:0005524
CP_DN16478_c0_g1	-0.607304	-0.121331	0.393036	0.844051	0.239733	0		0.655064	-0.121331	0.350758	0.842687	0.239733	0		-0.929934	-0.121331	0.17504	0.699624	0.239733	0		3.16039	-0.121331	9.1e-05	0.00259472	0.239733	1		-0.582298	-0.121331	0.391182	0.654582	0.239733	0		no annotation
CP_DN16483_c0_g1	-0.17742	4.73953	0.617948	0.943193	0.0873634	0		-0.372873	4.73953	0.29672	0.798191	0.0873634	0		-0.682966	4.73953	0.0551315	0.417901	0.0873634	0		1.09881	4.73953	0.00223266	0.0289395	0.0873634	1		0.131508	4.73953	0.726703	0.896838	0.0873634	0		gnl|BL_ORD_ID|48249357gi|734407427|gb|KHN34289.1| Putative RNA-binding protein C17H9.04c [Glycine soja]	GO:0008270, GO:0046872
CP_DN16537_c0_g1	0.0191119	1.89876	0.984097	1	0.378468	0		0.59465	1.89876	0.438468	0.90112	0.378468	0		-2.69863	1.89876	0.00080813	0.0406557	0.378468	-1		1.91706	1.89876	0.0197922	0.131774	0.378468	0		-4.77838	1.89876	2.61e-07	1.37e-05	0.378468	-1		gnl|BL_ORD_ID|8818462gi|357467291|ref|XP_003603930.1| MYB family transcription factor [Medicago truncatula] gi|355492978|gb|AES74181.1| MYB family transcription factor [Medicago truncatula]	GO:0003677, GO:0005634
CP_DN16571_c0_g1	0.299814	3.57464	0.506128	0.898818	0.135949	0		-0.455044	3.57464	0.312428	0.812403	0.135949	0		0.761751	3.57464	0.0906198	0.535351	0.135949	0		1.60398	3.57464	0.000599515	0.0109426	0.135949	1		-1.03789	3.57464	0.0249712	0.112795	0.135949	0		gnl|BL_ORD_ID|16547416gi|460386492|ref|XP_004238932.1| PREDICTED: caffeoylshikimate esterase [Solanum lycopersicum]	GO:0016020, GO:0006629, GO:0016298
CP_DN16597_c0_g1	0.518925	0.242858	0.354351	0.822168	0.127326	0		-0.401734	0.242858	0.541016	0.943735	0.127326	0		0.106133	0.242858	1	1	0.127326	0		-1.16955	0.242858	0.0400952	0.209526	0.127326	0		1.59681	0.242858	0.00556971	0.0378227	0.127326	1		no annotation
CP_DN16597_c1_g1	-0.218597	2.16029	0.645564	0.950954	0.124987	0		-1.01147	2.16029	0.0270879	0.22752	0.124987	0		-0.821463	2.16029	0.0665584	0.459478	0.124987	0		-0.0957262	2.16029	0.847098	0.973831	0.124987	0		2.00197	2.16029	1.5e-05	0.000370242	0.124987	1		no annotation
CP_DN16609_c0_g1	-0.462307	4.71413	0.248132	0.732906	0.11024	0		0.110749	4.71413	0.781096	0.996508	0.11024	0		0.28399	4.71413	0.479239	0.93569	0.11024	0		1.57854	4.71413	0.000162735	0.00408071	0.11024	1		-1.96689	4.71413	3.21e-06	0.000107338	0.11024	-1		gnl|BL_ORD_ID|16548573gi|460389828|ref|XP_004240550.1| PREDICTED: bifunctional epoxide hydrolase 2-like [Solanum lycopersicum]	GO:0003824, GO:0016787
CP_DN16632_c0_g1	0.240046	2.13703	0.60277	0.939066	0.134899	0		0.903117	2.13703	0.0542628	0.347202	0.134899	0		0.74464	2.13703	0.111228	0.583517	0.134899	0		0.458633	2.13703	0.350815	0.695123	0.134899	0		-2.3109	2.13703	3.59e-06	0.000116797	0.134899	-1		gnl|BL_ORD_ID|85365279gi|1018192074|pdb|4UFP|A Chain A, Laboratory Evolved Variant R-c1b1d33 Of Potato Epoxide Hydrolase Steh1 gi|1018192075|pdb|4UFP|B Chain B, Laboratory Evolved Variant R-c1b1d33 Of Potato Epoxide Hydrolase Steh1	GO:0003824, GO:0016787
CP_DN16632_c0_g2	-0.24064	1.78802	0.651368	0.952554	0.171816	0		0.739363	1.78802	0.166852	0.62975	0.171816	0		0.583909	1.78802	0.271667	0.811866	0.171816	0		-0.206504	1.78802	0.752469	0.935619	0.171816	0		-1.7086	1.78802	0.00383296	0.0285321	0.171816	-1		gnl|BL_ORD_ID|85365279gi|1018192074|pdb|4UFP|A Chain A, Laboratory Evolved Variant R-c1b1d33 Of Potato Epoxide Hydrolase Steh1 gi|1018192075|pdb|4UFP|B Chain B, Laboratory Evolved Variant R-c1b1d33 Of Potato Epoxide Hydrolase Steh1	GO:0003824, GO:0016787
CP_DN16650_c0_g1	-0.391564	1.40108	0.383768	0.84026	0.108213	0		0.545456	1.40108	0.240639	0.737517	0.108213	0		-0.117354	1.40108	0.861931	1	0.108213	0		-1.30813	1.40108	0.00472563	0.0491661	0.108213	-1		0.602085	1.40108	0.204483	0.451003	0.108213	0		gnl|BL_ORD_ID|18868911gi|590717631|ref|XP_007050651.1| Small nuclear ribonucleoprotein family protein, partial [Theobroma cacao] gi|508702912|gb|EOX94808.1| Small nuclear ribonucleoprotein family protein, partial [Theobroma cacao]	GO:0030529, GO:0006396, GO:0019013
CP_DN16689_c0_g1	0.0834165	0.0996701	1	1	0.187482	0		-1.21789	0.0996701	0.0904111	0.464916	0.187482	0		-0.136507	0.0996701	0.852562	1	0.187482	0		-1.79753	0.0996701	0.00453053	0.047691	0.187482	-1		1.97427	0.0996701	0.00190685	0.0169476	0.187482	1		no annotation
CP_DN16702_c0_g2	1.79337	2.0948	0.00646899	0.128282	0.197285	0		-3.01349	2.0948	1.05e-06	9.5e-05	0.197285	-1		-0.526254	2.0948	0.340861	0.866252	0.197285	0		3.41337	2.0948	6.55e-08	9.65e-06	0.197285	1		1.26759	2.0948	0.0281991	0.123249	0.197285	0		no annotation
CP_DN16728_c0_g1	-0.211382	2.94178	0.685415	0.959445	0.167342	0		0.779352	2.94178	0.129672	0.558161	0.167342	0		1.06565	2.94178	0.043029	0.364305	0.167342	0		-0.663325	2.94178	0.199647	0.529829	0.167342	0		1.40131	2.94178	0.00692414	0.0443425	0.167342	1		gnl|BL_ORD_ID|16555313gi|460409043|ref|XP_004249950.1| PREDICTED: transcription factor DIVARICATA [Solanum lycopersicum]	GO:0003677, GO:0006351, GO:0006355, GO:0005634
CP_DN16741_c0_g1	-0.604346	1.73886	0.345384	0.813802	0.226305	0		-1.86864	1.73886	0.00271347	0.0497909	0.226305	-1		-0.741344	1.73886	0.20916	0.746606	0.226305	0		2.52466	1.73886	5.33e-05	0.00172299	0.226305	1		1.33649	1.73886	0.0392772	0.155085	0.226305	0		gnl|BL_ORD_ID|40320060gi|661892289|emb|CDP04515.1| unnamed protein product [Coffea canephora]	GO:0016020, GO:0016021
CP_DN16744_c1_g1	-1.20494	4.70272	0.00109257	0.0433656	0.0920503	-1		0.382293	4.70272	0.292796	0.794128	0.0920503	0		-1.05444	4.70272	0.00406483	0.102737	0.0920503	0		1.78509	4.70272	2.17e-06	0.000151496	0.0920503	1		-0.394726	4.70272	0.285757	0.549443	0.0920503	0		gnl|BL_ORD_ID|26938313gi|565342068|ref|XP_006338184.1| PREDICTED: probable NAD(P)H dehydrogenase subunit CRR3, chloroplastic [Solanum tuberosum]	GO:0009507, GO:0016020, GO:0016021
CP_DN16750_c0_g1	-1.1184	3.75612	0.00286713	0.0812622	0.0934786	0		1.23152	3.75612	0.00100845	0.0240157	0.0934786	1		-0.571621	3.75612	0.126254	0.616077	0.0934786	0		-0.102514	3.75612	0.787054	0.950004	0.0934786	0		-0.34584	3.75612	0.357988	0.621652	0.0934786	0		gnl|BL_ORD_ID|48236923gi|734365275|gb|KHN17654.1| Lysine-specific demethylase NO66 [Glycine soja]	GO:0008168, GO:0032259
CP_DN16752_c0_g2	-1.33138	0.761503	0.312141	0.792262	0.878743	0		0.56458	0.761503	0.628761	0.967757	0.878743	0		4.24441	0.761503	0.0022782	0.0735482	0.878743	0		2.89955	0.761503	0.0288575	0.169221	0.878743	0		-6.72861	0.761503	0.000944927	0.00999916	0.878743	-1		gnl|BL_ORD_ID|47649990gi|728849974|gb|KHG29417.1| Protein disulfide isomerase-like 1-6 [Gossypium arboreum]	GO:0045454, GO:0005623, GO:0016853
CP_DN16755_c0_g1	0.797226	1.18481	0.156066	0.618545	0.136548	0		-0.350091	1.18481	0.565513	0.953699	0.136548	0		0.407911	1.18481	0.495629	0.940498	0.136548	0		-1.51546	1.18481	0.0025947	0.0321168	0.136548	-1		1.63005	1.18481	0.00210347	0.0182387	0.136548	1		no annotation
CP_DN16761_c0_g2	0.00101458	-0.0471269	1	1	0.145727	0		-2.15306	-0.0471269	0.00097619	0.0234791	0.145727	-1		-0.788762	-0.0471269	0.162854	0.681121	0.145727	0		1.7932	-0.0471269	0.00293998	0.0351633	0.145727	1		0.592782	-0.0471269	0.421615	0.682087	0.145727	0		gnl|BL_ORD_ID|81849468gi|586908212|sp|A7VLV2.1|SGRM_PEA RecName: Full=Non-functional protein STAY-GREEN, chloroplastic; AltName: Full=Protein STAYGREEN; Flags: Precursor [Pisum sativum] gi|156713219|dbj|BAF76352.1| senescence-inducible chloroplast stay-green protein [Pisum sativum] gi|157888393|emb|CAP04955.2| senescence-inducible chloroplast stay-green protein [Pisum sativum]	GO:0009507, GO:0009536
CP_DN16778_c0_g1	0.0185766	4.02746	0.968647	1	0.0833931	0		-1.23969	4.02746	0.000548125	0.014973	0.0833931	-1		-0.853787	4.02746	0.0148904	0.203625	0.0833931	0		0.644592	4.02746	0.0663104	0.285745	0.0833931	0		1.38354	4.02746	0.000118446	0.00191705	0.0833931	1		gnl|BL_ORD_ID|54758694gi|823151516|ref|XP_012475584.1| PREDICTED: uncharacterized protein LOC105791861 [Gossypium raimondii] gi|763757833|gb|KJB25164.1| hypothetical protein B456_004G179400 [Gossypium raimondii]	GO:0008080
CP_DN16824_c119_g1	0.361853	16.9238	0.26888	0.75369	0.0765016	0		-0.036518	16.9238	0.911044	1	0.0765016	0		-1.04089	16.9238	0.00162634	0.060551	0.0765016	0		0.0084914	16.9238	0.979274	1	0.0765016	0		0.939037	16.9238	0.00439553	0.0314592	0.0765016	1		gnl|BL_ORD_ID|9509567gi|545719346|ref|YP_008578547.1| ribulose-1,5-bisphosphate carboxylase/oxygenase large subunit (chloroplast) (chloroplast) [Asclepias nivea] gi|355331732|gb|AER52421.1| ribulose-1,5-bisphosphate carboxylase/oxygenase large subunit [Asclepias albicans] gi|355331815|gb|AER52503.1| ribulose-1,5-bisphosphate carboxylase/oxygenase large subunit [Asclepias albicans] gi|355331898|gb…	GO:0000287, GO:0009507, GO:0015979, GO:0016984, GO:0015977, GO:0009536
CP_DN16824_c120_g1	0.422858	12.5719	0.216829	0.698783	0.083582	0		0.146481	12.5719	0.668273	0.974394	0.083582	0		-1.40365	12.5719	5.57e-05	0.00810148	0.083582	-1		-0.0780616	12.5719	0.819365	0.963395	0.083582	0		0.976047	12.5719	0.00466316	0.0329628	0.083582	1		gnl|BL_ORD_ID|24751153gi|544187043|gb|AGW04982.1| ATP synthase CF1 beta subunit [Vincetoxicum rossicum]	GO:0000166, GO:0045261, GO:0016020, GO:0046034, GO:0016787, GO:0016820, GO:0015986, GO:0033178, GO:0015992, GO:0015991, GO:0006810, GO:0006811, GO:0005524, GO:0046933, GO:0005886, GO:0009536, GO:0006754
CP_DN16824_c8_g1	0.932613	7.35697	0.0241971	0.261086	0.118838	0		-1.84097	7.35697	1.32e-05	0.000759958	0.118838	-1		-1.40622	7.35697	0.000731298	0.0387267	0.118838	-1		1.31437	7.35697	0.00155791	0.0219969	0.118838	1		1.08915	7.35697	0.00846664	0.0510493	0.118838	0		gnl|BL_ORD_ID|4985040gi|985567505|ref|NP_001306614.1| geranylgeranyl diphosphate reductase, chloroplastic [Sesamum indicum] gi|300825706|gb|ADK35887.1| geranylgeranyl reductase [Sesamum indicum]	GO:0015995, GO:0016628, GO:0016491, GO:0050660, GO:0051188, GO:0008033, GO:0045550, GO:0055114, GO:0015979
CP_DN16902_c0_g1	0.439655	5.71003	0.767721	0.981915	1.41268	0		4.91823	5.71003	0.0045807	0.0712264	1.41268	0		0.565774	5.71003	0.704199	0.992939	1.41268	0		6.04964	5.71003	0.00098574	0.0157135	1.41268	1		-3.64548	5.71003	0.0260766	0.116331	1.41268	0		gnl|BL_ORD_ID|32619007gi|225464876|ref|XP_002273038.1| PREDICTED: F-box protein At2g27310 [Vitis vinifera]	GO:0016020, GO:0016021
CP_DN16940_c0_g1	0.784444	0.110085	0.302745	0.784595	0.310972	0		2.48943	0.110085	0.00229649	0.0442583	0.310972	1		-0.0128658	0.110085	1	1	0.310972	0		-0.794215	0.110085	0.309917	0.655206	0.310972	0		-1.73458	0.110085	0.0336998	0.139777	0.310972	0		no annotation
CP_DN16976_c0_g1	-0.711081	6.98375	0.140149	0.593372	0.163066	0		1.16668	6.98375	0.0163159	0.166594	0.163066	0		1.79214	6.98375	0.00028624	0.0216681	0.163066	1		4.6074	6.98375	2.75e-16	9.43e-13	0.163066	1		-3.50364	6.98375	4.47e-11	9.11e-09	0.163066	-1		gnl|BL_ORD_ID|16548052gi|985482448|ref|NP_001306255.1| glutamate decarboxylase-like [Solanum lycopersicum] gi|578355405|gb|AHI13795.1| glutamate decarboxylase isoform 4 [Solanum lycopersicum]	GO:0030170, GO:0003824, GO:0016829, GO:0019752, GO:0004351, GO:0006536, GO:0016831
CP_DN16984_c0_g1	-0.674457	3.72581	0.0495386	0.371624	0.0779095	0		0.435256	3.72581	0.202444	0.685273	0.0779095	0		-0.96489	3.72581	0.00482248	0.11248	0.0779095	0		0.636124	3.72581	0.0735999	0.304435	0.0779095	0		-1.21663	3.72581	0.000659695	0.00756501	0.0779095	-1		gnl|BL_ORD_ID|16547423gi|460386508|ref|XP_004238940.1| PREDICTED: dihydrolipoyllysine-residue acetyltransferase component 4 of pyruvate dehydrogenase complex, chloroplastic [Solanum lycopersicum]	GO:0008152, GO:0009570, GO:0016746, GO:0009507, GO:0016020, GO:0009941, GO:0009534, GO:0016740, GO:0022626, GO:0004742
CP_DN17084_c0_g1	-1.09159	3.9008	0.0459648	0.358543	0.205007	0		1.9184	3.9008	0.000660699	0.0172856	0.205007	1		1.87115	3.9008	0.00166464	0.0614909	0.205007	0		-1.35332	3.9008	0.021382	0.139098	0.205007	0		-3.51367	3.9008	1.12e-08	1.02e-06	0.205007	-1		gnl|BL_ORD_ID|26938334gi|565342133|ref|XP_006338216.1| PREDICTED: patatin-like protein 3 [Solanum tuberosum]	GO:0008152, GO:0006629, GO:0016042, GO:0016787
CP_DN17090_c0_g1	-0.675038	6.87647	0.0411879	0.341875	0.076746	0		0.0934668	6.87647	0.776308	0.995836	0.076746	0		0.406293	6.87647	0.219106	0.757748	0.076746	0		0.397428	6.87647	0.228878	0.566772	0.076746	0		1.17062	6.87647	0.00046255	0.00573097	0.076746	1		no annotation
CP_DN17212_c0_g3	0.117092	4.59241	0.669493	0.955804	0.0502036	0		-0.045991	4.59241	0.871646	1	0.0502036	0		0.235158	4.59241	0.392907	0.899093	0.0502036	0		0.963315	4.59241	0.000530708	0.0099517	0.0502036	1		-0.850997	4.59241	0.00263687	0.0215192	0.0502036	-1		gnl|BL_ORD_ID|47618486gi|728814420|gb|KHG01535.1| Cyclin-dependent kinases regulatory subunit 1 [Gossypium arboreum] gi|728850106|gb|KHG29549.1| Cyclin-dependent kinases regulatory subunit 1 [Gossypium arboreum]	GO:0045859, GO:0016538, GO:0051301, GO:0007049, GO:0016310, GO:0016301
CP_DN17221_c0_g1	-0.883299	1.74307	0.0642549	0.419858	0.132605	0		0.0594086	1.74307	0.914572	1	0.132605	0		-0.410186	1.74307	0.378224	0.890899	0.132605	0		-0.245043	1.74307	0.62494	0.876004	0.132605	0		1.56339	1.74307	0.00106995	0.0109433	0.132605	1		no annotation
CP_DN17245_c0_g2	0.851125	0.398976	0.194291	0.670389	0.140447	0		-1.83212	0.398976	0.00238256	0.0453487	0.140447	-1		-0.843774	0.398976	0.124409	0.612108	0.140447	0		-0.427467	0.398976	0.432694	0.763565	0.140447	0		2.2018	0.398976	0.000184796	0.00274782	0.140447	1		no annotation
CP_DN17256_c0_g1	-0.0766094	6.98418	0.809804	0.988907	0.0717466	0		0.0432114	6.98418	0.891455	1	0.0717466	0		-0.962516	6.98418	0.00265384	0.0800579	0.0717466	0		1.34746	6.98418	3.11e-05	0.00113056	0.0717466	1		-0.915635	6.98418	0.00436567	0.0313197	0.0717466	-1		gnl|BL_ORD_ID|18881371gi|590632756|ref|XP_007027930.1| 2-cysteine peroxiredoxin B [Theobroma cacao] gi|508716535|gb|EOY08432.1| 2-cysteine peroxiredoxin B [Theobroma cacao]	GO:0016209, GO:0016491, GO:0055114, GO:0098869, GO:0051920, GO:0042744
CP_DN17262_c2_g1	1.1121	7.59645	0.00246751	0.0742961	0.0939934	0		1.06192	7.59645	0.00386721	0.0628012	0.0939934	0		1.3058	7.59645	0.000423333	0.0269958	0.0939934	1		-1.35677	7.59645	0.000258288	0.00580002	0.0939934	-1		-2.33332	7.59645	9.86e-10	1.3e-07	0.0939934	-1		gnl|BL_ORD_ID|48254882gi|734422549|gb|KHN41665.1| NADP-dependent malic enzyme [Glycine soja]	GO:0006108, GO:0051287, GO:0016491, GO:0046872, GO:0004471, GO:0004470, GO:0055114
CP_DN17262_c3_g1	1.29149	0.793647	0.0124253	0.183748	0.158206	0		0.497111	0.793647	0.409247	0.885442	0.158206	0		0.876906	0.793647	0.174446	0.69886	0.158206	0		0.0689809	0.793647	1	1	0.158206	0		-4.50841	0.793647	2.69e-10	4.36e-08	0.158206	-1		no annotation
CP_DN17285_c0_g1	0.055242	4.96034	0.894726	1	0.110059	0		-1.43784	4.96034	0.000380555	0.0110895	0.110059	-1		-0.0798812	4.96034	0.839704	1	0.110059	0		2.95349	4.96034	5.44e-12	4.7e-09	0.110059	1		-0.945478	4.96034	0.0185422	0.090541	0.110059	0		gnl|BL_ORD_ID|18881216gi|590632138|ref|XP_007027757.1| Alpha carbonic anhydrase 1, putative [Theobroma cacao] gi|508716362|gb|EOY08259.1| Alpha carbonic anhydrase 1, putative [Theobroma cacao]	GO:0009570, GO:0008270, GO:0046872, GO:0006730, GO:0004089
CP_DN17289_c0_g13	-0.00694957	0.0824726	1	1	0.178283	0		0.0140323	0.0824726	1	1	0.178283	0		-0.575032	0.0824726	0.352907	0.874171	0.178283	0		-0.684046	0.0824726	0.323877	0.667149	0.178283	0		1.9361	0.0824726	0.00387375	0.0287583	0.178283	1		gnl|BL_ORD_ID|16541652gi|460370174|ref|XP_004230929.1| PREDICTED: putative ER lumen protein-retaining receptor C28H8.4 [Solanum lycopersicum] gi|565387738|ref|XP_006359645.1| PREDICTED: putative ER lumen protein-retaining receptor C28H8.4 [Solanum tuberosum] gi|970004391|ref|XP_015062990.1| PREDICTED: putative ER lumen protein-retaining receptor C28H8.4 [Solanum pennellii]	GO:0016020, GO:0016021, GO:0005783, GO:0006621, GO:0046923
CP_DN17294_c0_g1	0.337706	2.00497	0.531957	0.911413	0.187291	0		0.797826	2.00497	0.139786	0.579964	0.187291	0		1.39365	2.00497	0.014453	0.200421	0.187291	0		0.0997572	2.00497	0.896249	0.99038	0.187291	0		-2.11402	2.00497	0.000264928	0.00366663	0.187291	-1		no annotation
CP_DN17294_c0_g2	-0.0975732	8.18143	0.803615	0.987819	0.109778	0		1.51884	8.18143	0.000152892	0.00536634	0.109778	1		0.293338	8.18143	0.456393	0.928025	0.109778	0		0.0662613	8.18143	0.866436	0.97986	0.109778	0		-1.66871	8.18143	3.52e-05	0.000729469	0.109778	-1		gnl|BL_ORD_ID|1722924gi|225440003|ref|XP_002281642.1| PREDICTED: 29 kDa ribonucleoprotein A, chloroplastic [Vitis vinifera]	GO:0000166, GO:0003676
CP_DN17299_c1_g1	1.91906	0.436081	0.278975	0.763077	0.281303	0		-2.68228	0.436081	0.0129094	0.143353	0.281303	0		-0.766985	0.436081	0.347116	0.869937	0.281303	0		-3.08257	0.436081	4.45e-05	0.00150338	0.281303	-1		9.16617	0.436081	6.7e-13	2.53e-10	0.281303	1		no annotation
CP_DN17357_c0_g1	0.767734	0.18939	0.186422	0.659109	0.15066	0		0.454848	0.18939	0.450725	0.906973	0.15066	0		1.65996	0.18939	0.0203617	0.244761	0.15066	0		1.07956	0.18939	0.10536	0.374043	0.15066	0		-1.93299	0.18939	0.00660659	0.042886	0.15066	-1		no annotation
CP_DN17359_c0_g2	1.52421	0.357141	0.32283	0.799841	1.21338	0		-1.98276	0.357141	0.176648	0.646123	1.21338	0		-1.06578	0.357141	0.45666	0.928025	1.21338	0		0.185819	0.357141	0.908161	0.994701	1.21338	0		7.78679	0.357141	0.000606133	0.00711912	1.21338	1		gnl|BL_ORD_ID|16549098gi|460391415|ref|XP_004241316.1| PREDICTED: CMP-N-acetylneuraminate-beta-galactosamide-alpha-2,3-sialyltransferase 1 [Solanum lycopersicum]	GO:0016757, GO:0009311, GO:0016020, GO:0097503, GO:0008373, GO:0016021, GO:0008378, GO:0005794, GO:0018279, GO:0016740, GO:0006486
CP_DN17363_c0_g1	-1.34846	1.13561	0.239405	0.724183	0.804038	0		6.77781	1.13561	0.000641767	0.016845	0.804038	1		1.8717	1.13561	0.111153	0.583517	0.804038	0		2.77695	1.13561	0.0205042	0.135061	0.804038	0		-0.0687711	1.13561	0.97354	1	0.804038	0		no annotation
CP_DN17363_c0_g2	1.10402	2.5223	0.201427	0.679536	0.451738	0		0.605523	2.5223	0.469289	0.916563	0.451738	0		-0.104226	2.5223	0.916459	1	0.451738	0		0.0812693	2.5223	0.929883	1	0.451738	0		2.9331	2.5223	0.0010021	0.0104305	0.451738	1		no annotation
CP_DN17411_c0_g1	-2.06086	1.14142	0.0116754	0.177766	0.387164	0		2.74997	1.14142	0.000843742	0.020833	0.387164	1		-2.02066	1.14142	0.0128823	0.187871	0.387164	0		-0.881972	1.14142	0.279056	0.624623	0.387164	0		1.65317	1.14142	0.0483981	0.17873	0.387164	0		no annotation
CP_DN17437_c0_g1	-0.492098	2.99215	0.216296	0.698265	0.094859	0		-0.434362	2.99215	0.263911	0.764917	0.094859	0		-1.29991	2.99215	0.000695223	0.0373072	0.094859	-1		0.822508	2.99215	0.0331272	0.185549	0.094859	0		0.837864	2.99215	0.0354867	0.144484	0.094859	0		no annotation
CP_DN17440_c0_g1	-2.37386	1.74231	0.00589384	0.122761	0.419555	0		0.674341	1.74231	0.407858	0.884998	0.419555	0		-3.22053	1.74231	0.000173552	0.0161812	0.419555	-1		2.28119	1.74231	0.00746357	0.06814	0.419555	0		2.00362	1.74231	0.0202853	0.0967507	0.419555	0		gnl|BL_ORD_ID|77496720gi|6652874|gb|AAF22519.1|AF118926_1 glutathione S-transferase 3 [Papaver somniferum]	GO:0004364, GO:0016740
CP_DN17445_c0_g1	0.445056	3.49298	0.423587	0.862208	0.199977	0		-2.17043	3.49298	0.000153311	0.00537024	0.199977	-1		0.244722	3.49298	0.656004	0.982124	0.199977	0		1.04747	3.49298	0.0585983	0.265565	0.199977	0		1.67527	3.49298	0.00266737	0.0217167	0.199977	1		no annotation
CP_DN17447_c0_g2	0.572421	2.82216	0.209233	0.68774	0.127002	0		-1.83023	2.82216	7.25e-05	0.00301622	0.127002	-1		-0.395514	2.82216	0.361742	0.8781	0.127002	0		1.10447	2.82216	0.0139433	0.10459	0.127002	0		0.658982	2.82216	0.145126	0.366426	0.127002	0		no annotation
CP_DN17451_c0_g1	1.09344	0.190395	0.158322	0.621448	0.189462	0		-1.56905	0.190395	0.0306985	0.244151	0.189462	0		0.0662951	0.190395	1	1	0.189462	0		-1.1329	0.190395	0.0698463	0.295386	0.189462	0		2.65869	0.190395	3.19e-05	0.000678514	0.189462	1		no annotation
CP_DN17464_c0_g1	1.55215	5.08548	0.000543548	0.0283072	0.13394	1		-2.06786	5.08548	6.28e-06	0.00040853	0.13394	-1		0.300381	5.08548	0.494966	0.940445	0.13394	0		1.23738	5.08548	0.00551226	0.0550041	0.13394	0		0.125442	5.08548	0.776206	0.922259	0.13394	0		gnl|BL_ORD_ID|16540750gi|460367874|ref|XP_004229795.1| PREDICTED: auxin-induced protein 10A5 [Solanum lycopersicum]	GO:0009733
CP_DN17475_c0_g1	0.0656115	6.73169	0.823029	0.991544	0.0609528	0		-0.200202	6.73169	0.495211	0.928522	0.0609528	0		0.798128	6.73169	0.00686916	0.135101	0.0609528	0		1.11126	6.73169	0.000188185	0.00458557	0.0609528	1		-1.21843	6.73169	4.51e-05	0.00089468	0.0609528	-1		gnl|BL_ORD_ID|26947145gi|565367648|ref|XP_006350470.1| PREDICTED: calcium permeable stress-gated cation channel 1-like [Solanum tuberosum]	GO:0016020, GO:0016021
CP_DN17480_c0_g1	0.747451	1.67204	0.168792	0.636913	0.155117	0		-0.678923	1.67204	0.206121	0.68995	0.155117	0		-0.652175	1.67204	0.211021	0.749152	0.155117	0		-1.28205	1.67204	0.0116723	0.0927179	0.155117	0		1.5113	1.67204	0.00334594	0.0257646	0.155117	1		no annotation
CP_DN17499_c0_g2	-0.00511111	0.090381	1	1	0.164035	0		0.448064	0.090381	0.490571	0.927581	0.164035	0		-0.177182	0.090381	0.842118	1	0.164035	0		0.181543	0.090381	0.83739	0.969699	0.164035	0		-2.56184	0.090381	0.00143124	0.0136823	0.164035	-1		gnl|BL_ORD_ID|62249806gi|703134408|ref|XP_010105633.1| 60S ribosomal protein L34 [Morus notabilis] gi|587917885|gb|EXC05421.1| 60S ribosomal protein L34 [Morus notabilis]	GO:0003735, GO:0005840, GO:0006412, GO:0005622
CP_DN17500_c0_g1	-1.60448	4.21004	0.000770579	0.0350432	0.149244	-1		0.487889	4.21004	0.294284	0.794896	0.149244	0		-1.0497	4.21004	0.0247315	0.270111	0.149244	0		-1.01812	4.21004	0.0295629	0.17227	0.149244	0		1.70328	4.21004	0.000379031	0.00489195	0.149244	1		gnl|BL_ORD_ID|9332302gi|359492322|ref|XP_002278001.2| PREDICTED: LRR receptor-like serine/threonine-protein kinase RCH1 [Vitis vinifera]	GO:0000166, GO:0016020, GO:0016021, GO:0016310, GO:0004672, GO:0016740, GO:0016301, GO:0004674, GO:0005524, GO:0006468
CP_DN17512_c0_g1	1.38005	2.99358	0.00138544	0.0509218	0.115501	0		-1.39413	2.99358	0.00150278	0.0325615	0.115501	-1		0.424496	2.99358	0.32375	0.854917	0.115501	0		-0.200963	2.99358	0.63359	0.881091	0.115501	0		0.181906	2.99358	0.68905	0.874844	0.115501	0		no annotation
CP_DN17518_c0_g1	-0.199768	2.0008	0.638307	0.949287	0.0956325	0		-0.272166	2.0008	0.509155	0.931268	0.0956325	0		0.0385469	2.0008	0.932222	1	0.0956325	0		0.377464	2.0008	0.370897	0.713138	0.0956325	0		-1.22765	2.0008	0.00676821	0.0436418	0.0956325	-1		gnl|BL_ORD_ID|62227292gi|703082526|ref|XP_010091975.1| Serine/threonine-protein kinase OXI1 [Morus notabilis] gi|587858420|gb|EXB48381.1| Serine/threonine-protein kinase OXI1 [Morus notabilis]	GO:0000166, GO:0016310, GO:0016740, GO:0004672, GO:0016301, GO:0004674, GO:0005524, GO:0006468
CP_DN17538_c0_g1	0.0676193	0.356447	0.953297	1	0.113178	0		-0.456276	0.356447	0.388512	0.871147	0.113178	0		0.139629	0.356447	0.816221	1	0.113178	0		0.922975	0.356447	0.117168	0.396993	0.113178	0		-1.86627	0.356447	0.00380767	0.0283789	0.113178	-1		gnl|BL_ORD_ID|18910310gi|590626739|ref|XP_007026253.1| Copper binding protein 9, putative [Theobroma cacao] gi|508781619|gb|EOY28875.1| Copper binding protein 9, putative [Theobroma cacao]	GO:0016020, GO:0009055, GO:0016021
CP_DN17547_c0_g1	4.23706	4.67848	3.1e-07	0.000144004	0.356774	1		-4.79926	4.67848	2.15e-08	3.54e-06	0.356774	-1		0.83229	4.67848	0.25047	0.790513	0.356774	0		4.07177	4.67848	7.09e-07	6.16e-05	0.356774	1		1.27733	4.67848	0.080684	0.251401	0.356774	0		gnl|BL_ORD_ID|29894068gi|594615374|gb|AHM22934.1| galactinol synthase 2 [Nicotiana tabacum]	GO:0016757, GO:0016740
CP_DN17596_c0_g1	0.555164	3.09123	0.189013	0.662505	0.120579	0		0.548651	3.09123	0.203176	0.686578	0.120579	0		0.0482171	3.09123	0.924475	1	0.120579	0		1.00565	3.09123	0.0222716	0.142601	0.120579	0		-1.6746	3.09123	0.000150626	0.00232565	0.120579	-1		gnl|BL_ORD_ID|73829079gi|947097833|gb|KRH46418.1| hypothetical protein GLYMA_08G332300 [Glycine max]	GO:0016020, GO:0016021
CP_DN17608_c0_g1	0.53357	2.48726	0.210764	0.690481	0.11031	0		-0.0040888	2.48726	1	1	0.11031	0		-0.32316	2.48726	0.438378	0.919479	0.11031	0		2.22471	2.48726	9.49e-07	7.77e-05	0.11031	1		-2.61552	2.48726	8.03e-09	7.72e-07	0.11031	-1		no annotation
CP_DN17666_c0_g2	0	-0.563933	1	1	1.13407	0		6.82863	-0.563933	0.00235378	0.0449637	1.13407	1		-1.20486	-0.563933	0.444552	0.922888	1.13407	0		0.611446	-0.563933	0.728771	0.925468	1.13407	0		1.10426	-0.563933	0.432202	0.689991	1.13407	0		no annotation
CP_DN17673_c0_g1	0.282609	6.69533	0.362531	0.826511	0.0680509	0		0.336317	6.69533	0.279324	0.779871	0.0680509	0		0.374925	6.69533	0.228176	0.768478	0.0680509	0		-1.28597	6.69533	4.45e-05	0.00150338	0.0680509	-1		0.519762	6.69533	0.0942378	0.278864	0.0680509	0		gnl|BL_ORD_ID|4773407gi|350538359|ref|NP_001234851.1| alpha-mannosidase precursor [Solanum lycopersicum] gi|301176645|gb|ADK66339.1| alpha-mannosidase [Solanum lycopersicum]	GO:0006517, GO:0004559, GO:0046872, GO:0003824, GO:0015923, GO:0030246, GO:0016798, GO:0016787, GO:0008152, GO:0008270, GO:0006013, GO:0004553, GO:0005975
CP_DN1770_c0_g1	-0.300914	-0.0470656	0.663369	0.955265	0.149914	0		0.345536	-0.0470656	0.559311	0.950876	0.149914	0		-0.0978441	-0.0470656	0.933589	1	0.149914	0		2.42619	-0.0470656	0.0018761	0.0252954	0.149914	1		-1.57281	-0.0470656	0.0183791	0.0899692	0.149914	0		no annotation
CP_DN17701_c0_g3	0.215276	5.59467	0.513486	0.901995	0.0751747	0		-0.797623	5.59467	0.0157349	0.162726	0.0751747	0		-0.726432	5.59467	0.0269499	0.285182	0.0751747	0		0.99066	5.59467	0.00272204	0.0332958	0.0751747	1		-0.00951306	5.59467	0.982192	1	0.0751747	0		gnl|BL_ORD_ID|16545740gi|1009287473|ref|NP_001308380.1| translation factor GUF1 homolog, chloroplastic [Solanum lycopersicum]	GO:0000166, GO:0005525, GO:0045727, GO:0009507, GO:0003924, GO:0006412, GO:0005622
CP_DN17714_c0_g1	7.91587	-0.228877	8.47e-06	0.00161063	0.665044	1		-5.25643	-0.228877	0.00919841	0.113444	0.665044	0		3.87147	-0.228877	0.00510928	0.116499	0.665044	0		-0.600898	-0.228877	0.715395	0.919091	0.665044	0		2.58506	-0.228877	0.0257933	0.115408	0.665044	0		no annotation
CP_DN17714_c0_g2	0.643596	0.840649	0.461661	0.881837	0.468786	0		2.48433	0.840649	0.00856684	0.108537	0.468786	0		-0.635999	0.840649	1	1	0.468786	0		-6.15778	0.840649	3.19e-05	0.00115631	0.468786	-1		-6.37246	0.840649	7.18e-07	3.13e-05	0.468786	-1		no annotation
CP_DN17722_c0_g1	0.143503	1.7631	0.857166	0.999992	0.232056	0		-1.16652	1.7631	0.0721177	0.410247	0.232056	0		-0.444888	1.7631	0.466245	0.93287	0.232056	0		0.665467	1.7631	0.284273	0.630072	0.232056	0		3.14805	1.7631	2.03e-06	7.44e-05	0.232056	1		no annotation
CP_DN17810_c0_g1	-0.130544	4.05394	0.74969	0.977683	0.116055	0		0.90506	4.05394	0.0295466	0.239351	0.116055	0		-0.61596	4.05394	0.138141	0.638409	0.116055	0		0.813251	4.05394	0.0530597	0.250398	0.116055	0		-1.9409	4.05394	7.31e-06	0.000206091	0.116055	-1		gnl|BL_ORD_ID|18865969gi|590705578|ref|XP_007047477.1| Ribonuclease III family protein [Theobroma cacao] gi|508699738|gb|EOX91634.1| Ribonuclease III family protein [Theobroma cacao]	GO:0004525, GO:0003723, GO:0090501, GO:0090502, GO:0006396
CP_DN17818_c0_g1	0.562062	4.52081	0.0528528	0.384656	0.0559217	0		-0.484604	4.52081	0.0967326	0.4827	0.0559217	0		0.39277	4.52081	0.178808	0.703871	0.0559217	0		-0.836542	4.52081	0.00400268	0.0435587	0.0559217	-1		0.491698	4.52081	0.0915729	0.273439	0.0559217	0		gnl|BL_ORD_ID|16545222gi|460380363|ref|XP_004235926.1| PREDICTED: DCN1-like protein 4 isoform X1 [Solanum lycopersicum]	GO:0051443, GO:0032182, GO:0000151, GO:0097602, GO:0045116, GO:0031624
CP_DN17843_c0_g1	-1.18013	3.68719	0.0189712	0.231372	0.170245	0		0.818363	3.68719	0.100037	0.491907	0.170245	0		1.30473	3.68719	0.0103672	0.16768	0.170245	0		2.10677	3.68719	0.000126224	0.0033706	0.170245	1		-3.58989	3.68719	8.69e-10	1.19e-07	0.170245	-1		gnl|BL_ORD_ID|79154668gi|976833623|gb|KVH24264.1| General substrate transporter [Cynara cardunculus var. scolymus]	GO:0055085, GO:0016020, GO:0016021, GO:0022857
CP_DN17853_c0_g1	0.21057	1.88909	0.680815	0.958969	0.150089	0		0.289519	1.88909	0.567524	0.954158	0.150089	0		0.249074	1.88909	0.623279	0.974947	0.150089	0		0.666856	1.88909	0.19764	0.527089	0.150089	0		-1.4823	1.88909	0.00562712	0.0381054	0.150089	-1		no annotation
CP_DN17873_c0_g2	0.326443	0.146889	0.620373	0.943498	0.18291	0		-0.201763	0.146889	0.791106	0.999237	0.18291	0		-0.960697	0.146889	0.176725	0.701664	0.18291	0		-0.311266	0.146889	0.668315	0.898629	0.18291	0		1.9112	0.146889	0.00249392	0.0206385	0.18291	1		no annotation
CP_DN17893_c0_g1	-0.343484	0.418886	0.58423	0.932004	0.236042	0		1.21561	0.418886	0.0728913	0.412703	0.236042	0		0.285312	0.418886	0.691865	0.990257	0.236042	0		0.817075	0.418886	0.388109	0.72758	0.236042	0		-3.2496	0.418886	2.7e-05	0.000586299	0.236042	-1		no annotation
CP_DN17896_c0_g1	0.212968	4.34811	0.57668	0.928873	0.0991651	0		-0.149559	4.34811	0.696676	0.979122	0.0991651	0		1.37297	4.34811	0.000428068	0.0272026	0.0991651	1		1.39652	4.34811	0.000353425	0.00723877	0.0991651	1		-3.6288	4.34811	1.39e-16	1.46e-13	0.0991651	-1		no annotation
CP_DN17896_c0_g2	-0.117256	3.75259	0.787616	0.985823	0.125767	0		0.262542	3.75259	0.544517	0.94551	0.125767	0		1.60389	3.75259	0.000404293	0.0266018	0.125767	1		-0.0851392	3.75259	0.857322	0.97746	0.125767	0		-0.270054	3.75259	0.53346	0.772108	0.125767	0		no annotation
CP_DN17933_c0_g1	-0.658004	1.79924	0.241564	0.727251	0.200005	0		0.0751579	1.79924	0.910461	1	0.200005	0		-0.658649	1.79924	0.241302	0.779952	0.200005	0		3.10061	1.79924	2.73e-06	0.000178387	0.200005	1		-2.39463	1.79924	0.000194835	0.00285958	0.200005	-1		gnl|BL_ORD_ID|18892199gi|590570462|ref|XP_007011344.1| N2,N2-dimethylguanosine tRNA methyltransferase isoform 1 [Theobroma cacao] gi|508728257|gb|EOY20154.1| N2,N2-dimethylguanosine tRNA methyltransferase isoform 1 [Theobroma cacao]	GO:0003723, GO:0008033, GO:0004809, GO:0008168, GO:0016740, GO:0030488, GO:0032259, GO:0009536
CP_DN17945_c0_g1	0.42439	4.71075	0.239086	0.724183	0.0877271	0		-0.0099206	4.71075	0.986295	1	0.0877271	0		-1.23687	4.71075	0.000622742	0.0353004	0.0877271	-1		0.513443	4.71075	0.149831	0.454843	0.0877271	0		0.16376	4.71075	0.64594	0.847863	0.0877271	0		no annotation
CP_DN17957_c0_g3	0.30629	4.76874	0.315563	0.795597	0.0636471	0		-0.0312585	4.76874	0.924073	1	0.0636471	0		0.612241	4.76874	0.047553	0.385339	0.0636471	0		-1.00626	4.76874	0.00115489	0.0176353	0.0636471	-1		0.614209	4.76874	0.0479835	0.177743	0.0636471	0		gnl|BL_ORD_ID|1963905gi|224078057|ref|XP_002305481.1| phosphorylase family protein [Populus trichocarpa] gi|118481001|gb|ABK92454.1| unknown [Populus trichocarpa] gi|222848445|gb|EEE85992.1| phosphorylase family protein [Populus trichocarpa]	GO:0003824, GO:0009116
CP_DN17982_c0_g1	0.155632	1.81135	0.733892	0.974316	0.116877	0		-0.167439	1.81135	0.703452	0.979855	0.116877	0		-0.330518	1.81135	0.454655	0.927488	0.116877	0		0.942778	1.81135	0.0435708	0.220583	0.116877	0		-1.66202	1.81135	0.00061539	0.00720681	0.116877	-1		no annotation
CP_DN17982_c0_g2	-1.67935	4.83686	0.00191104	0.0634062	0.189456	0		0.0203548	4.83686	0.970412	1	0.189456	0		-0.383522	4.83686	0.463899	0.931472	0.189456	0		0.285297	4.83686	0.585575	0.855556	0.189456	0		1.85445	4.83686	0.000619979	0.00725339	0.189456	1		gnl|BL_ORD_ID|11378501gi|346990426|gb|AEO52694.1| 4-coumarate:CoA ligase [Petunia x hybrida]	GO:0008152, GO:0016207, GO:0003824, GO:0016874
CP_DN17982_c0_g3	-1.54944	0.952926	0.0470655	0.362648	0.275072	0		0.511601	0.952926	0.455851	0.909803	0.275072	0		0.522666	0.952926	0.467677	0.933582	0.275072	0		0.0131105	0.952926	1	1	0.275072	0		2.95716	0.952926	0.000116461	0.00189254	0.275072	1		gnl|BL_ORD_ID|70083645gi|577754984|gb|AHH86096.1| 4-coumarate:coenzyme A ligase, partial [Lycium ruthenicum]	GO:0008152, GO:0003824, GO:0016874
CP_DN17987_c0_g1	1.83386	8.0419	1.69e-05	0.00274382	0.121049	1		-2.42529	8.0419	2.45e-08	3.92e-06	0.121049	-1		-1.66182	8.0419	8.54e-05	0.0107933	0.121049	-1		1.88609	8.0419	9.56e-06	0.000461645	0.121049	1		0.238128	8.0419	0.564125	0.795136	0.121049	0		gnl|BL_ORD_ID|32425239gi|255585659|ref|XP_002533515.1| PREDICTED: chlorophyll a-b binding protein CP24 10A, chloroplastic [Ricinus communis] gi|223526625|gb|EEF28871.1| chlorophyll A/B binding protein, putative [Ricinus communis]	GO:0009507, GO:0016020, GO:0018298, GO:0016021, GO:0009579, GO:0009535, GO:0009765, GO:0016168, GO:0015979
CP_DN17989_c0_g1	-3.1892	0.0581009	0.00832481	0.147431	0.565388	0		1.41345	0.0581009	0.170683	0.636425	0.565388	0		-3.50062	0.0581009	0.000882387	0.042922	0.565388	-1		-0.257576	0.0581009	0.845534	0.973629	0.565388	0		8.77858	0.0581009	1.21e-07	7.06e-06	0.565388	1		no annotation
CP_DN17996_c0_g1	-0.83376	2.73507	0.0460643	0.358942	0.10592	0		-0.356369	2.73507	0.379245	0.864744	0.10592	0		-1.61526	2.73507	7.22e-05	0.00967936	0.10592	-1		1.34339	2.73507	0.00127707	0.019001	0.10592	1		-0.110783	2.73507	0.802192	0.934473	0.10592	0		gnl|BL_ORD_ID|33200381gi|359482912|ref|XP_003632859.1| PREDICTED: uncharacterized protein LOC100251441 [Vitis vinifera] gi|297743240|emb|CBI36107.3| unnamed protein product [Vitis vinifera]	GO:0003723, GO:0000373, GO:0009507, GO:0009658
CP_DN18015_c0_g1	0.279692	-0.235559	0.858317	1	0.161775	0		-3.37249	-0.235559	5.38e-05	0.0024521	0.161775	-1		0.0471499	-0.235559	1	1	0.161775	0		-0.176107	-0.235559	0.791837	0.952632	0.161775	0		2.1121	-0.235559	0.00137238	0.0132296	0.161775	1		no annotation
CP_DN18019_c0_g1	-0.87486	3.80806	0.0491738	0.369756	0.134123	0		1.46471	3.80806	0.00119006	0.0274475	0.134123	1		-0.466762	3.80806	0.295252	0.833206	0.134123	0		0.67132	3.80806	0.14138	0.440124	0.134123	0		-1.27184	3.80806	0.00639853	0.0419072	0.134123	-1		gnl|BL_ORD_ID|16550748gi|460395973|ref|XP_004243554.1| PREDICTED: heat shock protein 83 [Solanum lycopersicum]	GO:0009570, GO:0005618, GO:0005739, GO:0006950, GO:0051082, GO:0005524, GO:0006457
CP_DN18036_c0_g1	0.697334	1.67697	0.483785	0.891806	0.643818	0		0.95658	1.67697	0.339051	0.833635	0.643818	0		0.744101	1.67697	0.454979	0.927488	0.643818	0		-8.5441	1.67697	1.02e-06	8.12e-05	0.643818	-1		0.139981	1.67697	0.900416	0.982702	0.643818	0		gnl|BL_ORD_ID|18908224gi|590618168|ref|XP_007023981.1| Uncharacterized protein TCM_028445 [Theobroma cacao] gi|508779347|gb|EOY26603.1| Uncharacterized protein TCM_028445 [Theobroma cacao]	GO:0005768, GO:0005802, GO:0016020, GO:0016021, GO:0005794
CP_DN18089_c0_g1	0.349571	4.88208	0.603821	0.939066	0.314934	0		0.0219829	4.88208	0.974098	1	0.314934	0		0.28648	4.88208	0.671737	0.985215	0.314934	0		1.83749	4.88208	0.00848671	0.0744687	0.314934	0		-2.20582	4.88208	0.00166216	0.0152964	0.314934	-1		no annotation
CP_DN18090_c0_g1	-0.531152	8.39298	0.22607	0.711854	0.13592	0		-1.23976	8.39298	0.00521032	0.0780514	0.13592	0		0.52072	8.39298	0.234807	0.774888	0.13592	0		0.636404	8.39298	0.147263	0.450973	0.13592	0		1.64025	8.39298	0.000254008	0.00355789	0.13592	1		no annotation
CP_DN18107_c0_g1	-0.384961	7.37342	0.170852	0.638559	0.056021	0		0.0843716	7.37342	0.763945	0.993901	0.056021	0		-0.150358	7.37342	0.592534	0.968853	0.056021	0		0.533741	7.37342	0.0587379	0.265917	0.056021	0		-0.972594	7.37342	0.000622102	0.00725897	0.056021	-1		gnl|BL_ORD_ID|16547359gi|460386362|ref|XP_004238867.1| PREDICTED: ATP synthase subunit beta, mitochondrial-like [Solanum lycopersicum]	GO:0000166, GO:0000275, GO:0045261, GO:0046034, GO:0016820, GO:0015986, GO:0016887, GO:0033178, GO:0015992, GO:0015991, GO:0046933, GO:0005524, GO:0006754
CP_DN18126_c0_g1	0.448805	1.22351	0.419986	0.859771	0.18945	0		0.0759609	1.22351	0.9238	1	0.18945	0		0.209594	1.22351	0.754877	1	0.18945	0		1.69373	1.22351	0.00516932	0.052427	0.18945	0		-1.82601	1.22351	0.00239776	0.0201045	0.18945	-1		no annotation
CP_DN18138_c0_g1	-2.90544	0.333094	5.08e-05	0.00628604	0.263714	-1		4.97297	0.333094	2.37e-09	5.41e-07	0.263714	1		-2.75338	0.333094	0.0255271	0.275438	0.263714	0		-5.23302	0.333094	1.47e-07	1.86e-05	0.263714	-1		0.779061	0.333094	0.331333	0.595936	0.263714	0		no annotation
CP_DN18152_c0_g1	-0.974977	7.22453	0.0137903	0.193273	0.108941	0		-0.664457	7.22453	0.091027	0.466783	0.108941	0		-0.917931	7.22453	0.019978	0.242062	0.108941	0		1.05144	7.22453	0.00793302	0.0709769	0.108941	0		1.75506	7.22453	1.32e-05	0.000335494	0.108941	1		gnl|BL_ORD_ID|62247801gi|703130511|ref|XP_010104626.1| putative pyridoxal biosynthesis protein PDX1 [Morus notabilis] gi|587913629|gb|EXC01432.1| putative pyridoxal biosynthesis protein PDX1 [Morus notabilis]	GO:0042823, GO:0008152, GO:0003824, GO:0042819
CP_DN18163_c0_g2	-1.30839	4.58517	0.00694876	0.133441	0.1583	0		0.201617	4.58517	0.671969	0.974394	0.1583	0		-0.643302	4.58517	0.177676	0.702504	0.1583	0		1.68903	4.58517	0.000552606	0.0103041	0.1583	1		0.148786	4.58517	0.762999	0.914912	0.1583	0		gnl|BL_ORD_ID|26948595gi|565371791|ref|XP_006352484.1| PREDICTED: photosynthetic NDH subunit of lumenal location 3, chloroplastic [Solanum tuberosum]	GO:0009507, GO:0009344, GO:0045156, GO:0005509, GO:0009535, GO:0009523, GO:0009534, GO:0009654, GO:0015979, GO:0019898, GO:0009767
CP_DN18173_c0_g1	-0.435864	4.39869	0.351914	0.819894	0.148956	0		0.334433	4.39869	0.469026	0.916463	0.148956	0		-0.52298	4.39869	0.263317	0.802048	0.148956	0		1.77375	4.39869	0.000242643	0.00555914	0.148956	1		-0.404283	4.39869	0.390728	0.654148	0.148956	0		gnl|BL_ORD_ID|32337651gi|723802069|ref|NP_001289778.1| 1,4-alpha-glucan-branching enzyme 1, chloroplastic/amyloplastic-like [Nelumbo nucifera] gi|221185997|gb|ACM07441.1| starch-branching enzyme I [Nelumbo nucifera]	GO:0003844, GO:0005978, GO:0003824, GO:0043169, GO:0004553, GO:0005975
CP_DN18187_c0_g1	-0.938563	5.99714	0.0250755	0.266181	0.121876	0		1.39677	5.99714	0.000953535	0.02298	0.121876	1		-0.135191	5.99714	0.746725	1	0.121876	0		0.705556	5.99714	0.0950996	0.352435	0.121876	0		-0.860375	5.99714	0.0410587	0.159891	0.121876	0		gnl|BL_ORD_ID|33173367gi|211906506|gb|ACJ11746.1| luminal binding protein [Gossypium hirsutum]	GO:0000166, GO:0005524
CP_DN18187_c1_g1	1.99988	5.65789	1.65e-05	0.00269745	0.140147	1		-1.01601	5.65789	0.0249082	0.21605	0.140147	0		-1.07255	5.65789	0.0173142	0.223713	0.140147	0		1.18233	5.65789	0.00883109	0.0764075	0.140147	0		-0.908034	5.65789	0.0438773	0.167227	0.140147	0		gnl|BL_ORD_ID|16549109gi|460391443|ref|XP_004241330.1| PREDICTED: photosystem I subunit O [Solanum lycopersicum] gi|970036514|ref|XP_015079595.1| PREDICTED: photosystem I subunit O [Solanum pennellii]	GO:0016020, GO:0016021
CP_DN18191_c0_g1	0.455107	3.37363	0.261733	0.746743	0.109103	0		-0.387775	3.37363	0.352403	0.843894	0.109103	0		0.0636364	3.37363	0.896929	1	0.109103	0		0.242277	3.37363	0.564265	0.844821	0.109103	0		-1.32051	3.37363	0.00168764	0.0154837	0.109103	-1		gnl|BL_ORD_ID|79187418gi|976901943|gb|KVH89909.1| Uncharacterized protein family Ycf36 [Cynara cardunculus var. scolymus]	GO:0016020, GO:0016021
CP_DN18197_c0_g1	-0.134092	2.60371	0.751472	0.978362	0.0967239	0		0.298995	2.60371	0.449391	0.906421	0.0967239	0		-0.0476834	2.60371	0.929384	1	0.0967239	0		0.262078	2.60371	0.532762	0.828086	0.0967239	0		-1.16506	2.60371	0.00715884	0.0452473	0.0967239	-1		gnl|BL_ORD_ID|79191372gi|976906439|gb|KVH93870.1| 6-phosphogluconate dehydrogenase, C-terminal-like protein [Cynara cardunculus var. scolymus]	GO:0016491, GO:0051287, GO:0004616, GO:0055114
CP_DN18202_c0_g1	0.845072	5.62249	0.00610293	0.124794	0.0646798	0		-0.513386	5.62249	0.0963941	0.481675	0.0646798	0		0.730857	5.62249	0.0184417	0.230738	0.0646798	0		-1.44042	5.62249	3.3e-06	0.000207342	0.0646798	-1		1.50121	5.62249	1.38e-06	5.4e-05	0.0646798	1		gnl|BL_ORD_ID|18888134gi|590597031|ref|XP_007018501.1| Hyoscyamine 6-dioxygenase, putative isoform 1 [Theobroma cacao] gi|590597035|ref|XP_007018502.1| Hyoscyamine 6-dioxygenase, putative isoform 1 [Theobroma cacao] gi|508723829|gb|EOY15726.1| Hyoscyamine 6-dioxygenase, putative isoform 1 [Theobroma cacao] gi|508723830|gb|EOY15727.1| Hyoscyamine 6-dioxygenase, putative isoform 1 [Theobroma cacao]	GO:0005506, GO:0051213, GO:0016491, GO:0046872, GO:0055114
CP_DN18204_c0_g1	0.203824	3.32722	0.544964	0.917122	0.0725997	0		-0.265921	3.32722	0.440391	0.901387	0.0725997	0		0.255304	3.32722	0.465837	0.932832	0.0725997	0		1.04342	3.32722	0.00277065	0.0337056	0.0725997	1		-1.17119	3.32722	0.000850627	0.00918647	0.0725997	-1		gnl|BL_ORD_ID|26939249gi|565344707|ref|XP_006339447.1| PREDICTED: enoyl-CoA delta isomerase 1, peroxisomal-like [Solanum tuberosum]	GO:0008152, GO:0009062, GO:0003824, GO:0004165, GO:0005777
CP_DN18213_c0_g1	-1.73541	2.83999	0.000531766	0.0280474	0.157063	-1		0.336922	2.83999	0.494808	0.928522	0.157063	0		-0.207559	2.83999	0.673054	0.985215	0.157063	0		1.77453	2.83999	0.000665777	0.0117266	0.157063	1		-1.95451	2.83999	0.000177742	0.00266591	0.157063	-1		no annotation
CP_DN18219_c0_g1	1.63832	4.15602	0.000506121	0.0272808	0.136365	1		-2.76004	4.15602	9.18e-09	1.74e-06	0.136365	-1		-0.36939	4.15602	0.404516	0.905915	0.136365	0		2.70656	4.15602	1.18e-08	2.52e-06	0.136365	1		-0.247986	4.15602	0.580656	0.806539	0.136365	0		gnl|BL_ORD_ID|14361853gi|399024|sp|Q01516.1|ALFC1_PEA RecName: Full=Fructose-bisphosphate aldolase 1, chloroplastic; Flags: Precursor gi|169037|gb|AAA33642.1| aldolase, partial [Pisum sativum]	GO:0009507, GO:0003824, GO:0006096, GO:0016829, GO:0004332, GO:0009536
CP_DN18222_c1_g1	-0.0034583	5.5905	0.991558	1	0.0491954	0		-0.195372	5.5905	0.46524	0.914881	0.0491954	0		-0.457806	5.5905	0.085398	0.518804	0.0491954	0		0.608285	5.5905	0.0236134	0.147993	0.0491954	0		-0.849394	5.5905	0.00176477	0.0160572	0.0491954	-1		gnl|BL_ORD_ID|75434368gi|700894145|gb|AIU99501.1| Carboxyltransferase alpha subunit of Heteromeric ACCase [Salvia miltiorrhiza]	GO:0003989, GO:0016740, GO:0016874, GO:0009317, GO:0006633
CP_DN18224_c0_g1	-1.01023	4.08456	0.0158675	0.209381	0.115421	0		0.0322786	4.08456	0.944325	1	0.115421	0		-0.931683	4.08456	0.0248434	0.270966	0.115421	0		-0.931036	4.08456	0.0254858	0.156043	0.115421	0		2.56415	4.08456	4.53e-09	4.9e-07	0.115421	1		gnl|BL_ORD_ID|47162751gi|721750727|gb|AIX10952.1| putative protein phosphatase 2c [Gardenia jasminoides]	GO:0004722, GO:0003824, GO:0006470
CP_DN18225_c0_g1	0.14293	4.25726	0.624638	0.943797	0.0559637	0		-0.891113	4.25726	0.00236882	0.0451478	0.0559637	-1		-0.439553	4.25726	0.127001	0.61832	0.0559637	0		0.793051	4.25726	0.00652817	0.0621373	0.0559637	0		0.556058	4.25726	0.0570775	0.199588	0.0559637	0		gnl|BL_ORD_ID|18866969gi|590709467|ref|XP_007048561.1| Uncharacterized protein isoform 1 [Theobroma cacao] gi|590709471|ref|XP_007048562.1| Uncharacterized protein isoform 1 [Theobroma cacao] gi|590709474|ref|XP_007048563.1| Uncharacterized protein isoform 1 [Theobroma cacao] gi|508700822|gb|EOX92718.1| Uncharacterized protein isoform 1 [Theobroma cacao] gi|508700823|gb|EOX92719.1| Uncharacterize…	GO:0005739
CP_DN18226_c0_g1	-0.670056	-0.219448	0.696057	0.962789	0.715526	0		-1.79934	-0.219448	0.152474	0.604983	0.715526	0		-0.196864	-0.219448	0.878635	1	0.715526	0		-5.89801	-0.219448	0.00298047	0.0354227	0.715526	-1		1.52722	-0.219448	0.216891	0.466549	0.715526	0		gnl|BL_ORD_ID|26939763gi|565346246|ref|XP_006340177.1| PREDICTED: putative cyclic nucleotide-gated ion channel 15 [Solanum tuberosum] gi|565346248|ref|XP_006340178.1| PREDICTED: putative cyclic nucleotide-gated ion channel 15 [Solanum tuberosum] gi|565346250|ref|XP_006340179.1| PREDICTED: putative cyclic nucleotide-gated ion channel 15 [Solanum tuberosum]	GO:0055085, GO:0016020, GO:0034220, GO:0016021, GO:0006810, GO:0006811, GO:0005216
CP_DN18229_c0_g1	-0.19274	5.64313	0.501577	0.897777	0.0570657	0		0.1576	5.64313	0.5817	0.956795	0.0570657	0		0.183509	5.64313	0.521491	0.949898	0.0570657	0		0.873067	5.64313	0.00257117	0.0319386	0.0570657	1		-1.11427	5.64313	0.000148497	0.00230161	0.0570657	-1		gnl|BL_ORD_ID|8753180gi|347516612|gb|AEO99201.1| Cr611 [Catharanthus roseus]	GO:0016615, GO:0006108, GO:0016616, GO:0030060, GO:0016491, GO:0003824, GO:0006099, GO:0019752, GO:0055114, GO:0005975
CP_DN18231_c0_g1	-1.12569	3.64776	0.0224527	0.253005	0.160121	0		0.461388	3.64776	0.345824	0.839123	0.160121	0		-0.920059	3.64776	0.0588095	0.432571	0.160121	0		-0.803201	3.64776	0.100085	0.362755	0.160121	0		2.36489	3.64776	3.73e-06	0.000120128	0.160121	1		no annotation
CP_DN18242_c0_g1	-0.688793	2.84272	0.084934	0.477723	0.0989163	0		0.330629	2.84272	0.400608	0.880691	0.0989163	0		-0.362224	2.84272	0.3577	0.875595	0.0989163	0		1.50022	2.84272	0.000301273	0.00646106	0.0989163	1		-0.844392	2.84272	0.0372637	0.149352	0.0989163	0		gnl|BL_ORD_ID|16549328gi|460391999|ref|XP_004241605.1| PREDICTED: glycerophosphodiester phosphodiesterase GDPD6 [Solanum lycopersicum]	GO:0006629, GO:0008081, GO:0008889
CP_DN18243_c0_g2	3.67389	1.77912	0.000299497	0.0210355	0.515753	1		0.431091	1.77912	0.745328	0.989996	0.515753	0		5.42757	1.77912	4.18e-06	0.00157858	0.515753	1		-1.3419	1.77912	0.343465	0.687473	0.515753	0		-3.23904	1.77912	0.00165087	0.01521	0.515753	-1		gnl|BL_ORD_ID|6337122gi|326367387|gb|ADZ55305.1| serine protease [Coffea arabica]	GO:0008233, GO:0006508, GO:0004252, GO:0016787
CP_DN18249_c0_g1	1.4038	5.39721	2.56e-05	0.00367296	0.074925	1		-0.744107	5.39721	0.024985	0.21625	0.074925	0		0.783331	5.39721	0.0183014	0.229581	0.074925	0		-0.328122	5.39721	0.320139	0.663705	0.074925	0		-0.44133	5.39721	0.181672	0.420096	0.074925	0		gnl|BL_ORD_ID|82750726gi|1001012868|gb|AML76885.1| putative LOV domain-containing protein [Wrightia natalensis]	GO:0000155, GO:0023014, GO:0000160, GO:0005622
CP_DN18252_c0_g1	-1.07458	5.96323	0.00175457	0.0604413	0.0811632	0		0.154438	5.96323	0.650231	0.972585	0.0811632	0		-0.449984	5.96323	0.185021	0.713721	0.0811632	0		0.205251	5.96323	0.546845	0.836188	0.0811632	0		1.27235	5.96323	0.000229078	0.00326937	0.0811632	1		gnl|BL_ORD_ID|18880786gi|590630560|ref|XP_007027308.1| Uncharacterized protein TCM_022133 [Theobroma cacao] gi|508715913|gb|EOY07810.1| Uncharacterized protein TCM_022133 [Theobroma cacao]	GO:0008152, GO:0008168, GO:0032259
CP_DN18259_c0_g1	0.469098	3.16886	0.285566	0.76819	0.122481	0		-0.0748297	3.16886	0.885796	1	0.122481	0		-0.385184	3.16886	0.378264	0.890899	0.122481	0		-0.430277	3.16886	0.329657	0.674167	0.122481	0		1.32363	3.16886	0.00251763	0.0207991	0.122481	1		gnl|BL_ORD_ID|32424858gi|255586525|ref|XP_002533901.1| PREDICTED: digalactosyldiacylglycerol synthase 1, chloroplastic [Ricinus communis] gi|223526143|gb|EEF28483.1| galactolipid galactosyltransferase, putative [Ricinus communis]	GO:0016757, GO:0016740
CP_DN18264_c0_g2	-0.867691	2.25977	0.082129	0.469409	0.158834	0		-0.11396	2.25977	0.813297	1	0.158834	0		-0.369897	2.25977	0.467063	0.933491	0.158834	0		1.55287	2.25977	0.00310684	0.036597	0.158834	1		-0.883687	2.25977	0.0742582	0.237719	0.158834	0		gnl|BL_ORD_ID|1965172gi|118489441|gb|ABK96523.1| unknown [Populus trichocarpa x Populus deltoides]	GO:0016020, GO:0016021
CP_DN18266_c0_g4	0.73753	0.211254	0.25086	0.735737	0.142354	0		-1.80484	0.211254	0.00131776	0.0296011	0.142354	-1		0.381858	0.211254	0.545446	0.954658	0.142354	0		0.347191	0.211254	0.56402	0.844821	0.142354	0		1.97954	0.211254	0.00148119	0.0140321	0.142354	1		no annotation
CP_DN18271_c0_g2	0.806978	6.32031	0.0603644	0.408428	0.127228	0		-1.99959	6.32031	5.61e-06	0.00037001	0.127228	-1		-0.142772	6.32031	0.737108	0.999018	0.127228	0		0.243068	6.32031	0.567248	0.845915	0.127228	0		1.80144	6.32031	3.83e-05	0.000783856	0.127228	1		gnl|BL_ORD_ID|18885390gi|590608398|ref|XP_007021254.1| Cyclic nucleotide-gated ion channel 4 isoform 1 [Theobroma cacao] gi|508720882|gb|EOY12779.1| Cyclic nucleotide-gated ion channel 4 isoform 1 [Theobroma cacao]	GO:0055085, GO:0016020, GO:0016021, GO:0034220, GO:0006810, GO:0006811, GO:0005216
CP_DN18276_c0_g1	-7.44433	0.370178	5.02e-06	0.00108319	0.506201	-1		0.601956	0.370178	0.508883	0.931268	0.506201	0		1.19522	0.370178	0.226429	0.766765	0.506201	0		6.92179	0.370178	3.42e-05	0.00122547	0.506201	1		-0.716189	0.370178	0.425809	0.685816	0.506201	0		no annotation
CP_DN18278_c0_g1	-0.453817	1.33864	0.441669	0.870236	0.203125	0		0.467112	1.33864	0.461454	0.912633	0.203125	0		-0.833013	1.33864	0.167457	0.687364	0.203125	0		-2.06884	1.33864	0.00079552	0.0133869	0.203125	-1		0.769843	1.33864	0.20066	0.445527	0.203125	0		gnl|BL_ORD_ID|18873989gi|590694185|ref|XP_007044538.1| Nucleobase-ascorbate transporter 7 [Theobroma cacao] gi|508708473|gb|EOY00370.1| Nucleobase-ascorbate transporter 7 [Theobroma cacao]	GO:0055085, GO:0016020, GO:0016021, GO:0006810, GO:0005215
CP_DN18280_c1_g1	-0.0433334	0.749273	0.945824	1	0.140567	0		0.0690402	0.749273	0.904511	1	0.140567	0		0.219345	0.749273	0.688132	0.989171	0.140567	0		0.353409	0.749273	0.641071	0.885638	0.140567	0		-1.67092	0.749273	0.00494482	0.0345708	0.140567	-1		gnl|BL_ORD_ID|79208523gi|976927294|gb|KVI11067.1| Beta-glucosidase, GBA2 type [Cynara cardunculus var. scolymus]	GO:0008152, GO:0004348, GO:0003824, GO:0006629, GO:0016020, GO:0006680, GO:0004553, GO:0016787, GO:0016798
CP_DN18296_c0_g2	0.786687	5.43822	0.0976871	0.510174	0.154946	0		1.84525	5.43822	0.000151766	0.00533457	0.154946	1		0.388462	5.43822	0.422573	0.914293	0.154946	0		-0.222275	5.43822	0.640597	0.88557	0.154946	0		3.23655	5.43822	2.73e-10	4.36e-08	0.154946	1		gnl|BL_ORD_ID|26950935gi|565378501|ref|XP_006355694.1| PREDICTED: protein phosphatase 2C 37-like [Solanum tuberosum]	GO:0004722, GO:0003824, GO:0046872, GO:0006470, GO:0043169, GO:0004721, GO:0016787
CP_DN1831_c0_g1	-0.763069	0.401166	0.337281	0.80846	0.270267	0		0.679561	0.401166	0.405714	0.884222	0.270267	0		-3.3709	0.401166	6.38e-06	0.00210998	0.270267	-1		-1.44543	0.401166	0.0340259	0.188887	0.270267	0		1.66974	0.401166	0.0229562	0.106299	0.270267	0		no annotation
CP_DN18323_c0_g1	0.296025	5.75361	0.454005	0.877213	0.10945	0		-0.295702	5.75361	0.453683	0.908534	0.10945	0		0.754013	5.75361	0.0571451	0.425498	0.10945	0		2.17929	5.75361	1.55e-07	1.91e-05	0.10945	1		-1.6188	5.75361	6.46e-05	0.00118996	0.10945	-1		gnl|BL_ORD_ID|18888015gi|590596590|ref|XP_007018375.1| Amino acid permease 6 [Theobroma cacao] gi|508723703|gb|EOY15600.1| Amino acid permease 6 [Theobroma cacao]	GO:0016020, GO:0015175, GO:0016021, GO:0015827, GO:0015172, GO:0015804, GO:0005886, GO:0015810
CP_DN18333_c1_g4	1.57989	4.27763	0.0894353	0.489724	0.564945	0		1.05888	4.27763	0.251918	0.751769	0.564945	0		3.58912	4.27763	0.000416118	0.0268358	0.564945	1		1.83362	4.27763	0.0594651	0.267554	0.564945	0		-5.7944	4.27763	3.1e-07	1.59e-05	0.564945	-1		gnl|BL_ORD_ID|47985550gi|731436519|ref|XP_002264394.3| PREDICTED: laccase-14 [Vitis vinifera]	GO:0046274, GO:0048046, GO:0046872, GO:0016491, GO:0005507, GO:0009809, GO:0055114, GO:0052716, GO:0005576, GO:0016722
CP_DN18333_c2_g1	-0.123322	3.03849	0.748503	0.977549	0.0797428	0		-0.377936	3.03849	0.292338	0.793588	0.0797428	0		-0.11735	3.03849	0.733376	0.998172	0.0797428	0		1.16412	3.03849	0.00149432	0.0213343	0.0797428	1		-0.487321	3.03849	0.177595	0.414755	0.0797428	0		gnl|BL_ORD_ID|26958761gi|565402946|ref|XP_006366929.1| PREDICTED: protein GrpE [Solanum tuberosum]	GO:0009570, GO:0005759, GO:0042803, GO:0009507, GO:0005739, GO:0005507, GO:0050790, GO:0051087, GO:0000774, GO:0006457
CP_DN18339_c0_g1	0.20835	4.92177	0.574392	0.928149	0.0945055	0		-0.32944	4.92177	0.37106	0.858565	0.0945055	0		0.704739	4.92177	0.0590603	0.433386	0.0945055	0		-0.273672	4.92177	0.466033	0.787473	0.0945055	0		-1.70653	4.92177	1.04e-05	0.000275729	0.0945055	-1		gnl|BL_ORD_ID|47261954gi|443496458|gb|AGC92990.1| cryptochrome 2 [Coffea arabica] gi|443496464|gb|AGC92993.1| cryptochrome 2 [Coffea arabica]	GO:0009882, GO:0009785
CP_DN18345_c0_g2	-1.11538	0.377569	0.0810229	0.467166	0.19743	0		-3.33e-05	0.377569	1	1	0.19743	0		-0.385581	0.377569	0.605482	0.971019	0.19743	0		-2.09498	0.377569	0.00169097	0.0232802	0.19743	-1		0.386831	0.377569	0.532355	0.771118	0.19743	0		gnl|BL_ORD_ID|26958147gi|971584150|ref|XP_015160189.1| PREDICTED: protein KRI1 homolog [Solanum tuberosum]	GO:0005829
CP_DN18351_c0_g1	-0.778626	3.74992	0.0243417	0.261683	0.0802557	0		1.42217	3.74992	5.53e-05	0.0024872	0.0802557	1		-0.609169	3.74992	0.0815144	0.507937	0.0802557	0		-0.919953	3.74992	0.010166	0.0843816	0.0802557	0		-0.351493	3.74992	0.325451	0.589749	0.0802557	0		gnl|BL_ORD_ID|26950680gi|565377820|ref|XP_006355366.1| PREDICTED: acyl-coenzyme A oxidase 2, peroxisomal [Solanum tuberosum]	GO:0008152, GO:0001676, GO:0003997, GO:0016627, GO:0050660, GO:0055114, GO:0006631, GO:0006635, GO:0005777, GO:0003995
CP_DN18354_c0_g1	-0.730156	4.12813	0.0630535	0.416243	0.105505	0		1.42327	4.12813	0.000346308	0.010337	0.105505	1		1.00203	4.12813	0.013102	0.189794	0.105505	0		-0.258216	4.12813	0.518997	0.819766	0.105505	0		-0.171049	4.12813	0.688103	0.874129	0.105505	0		gnl|BL_ORD_ID|62255493gi|703148679|ref|XP_010109406.1| Two-component response regulator [Morus notabilis] gi|587935365|gb|EXC22244.1| Two-component response regulator [Morus notabilis]	GO:0003677, GO:0006351, GO:0006355, GO:0005634
CP_DN18354_c0_g2	-0.879059	1.839	0.12475	0.564448	0.21313	0		1.58924	1.839	0.00591501	0.0842261	0.21313	0		0.99043	1.839	0.0977669	0.55226	0.21313	0		2.53687	1.839	0.000361216	0.00736709	0.21313	1		-4.40892	1.839	4.73e-08	3.29e-06	0.21313	-1		gnl|BL_ORD_ID|62255493gi|703148679|ref|XP_010109406.1| Two-component response regulator [Morus notabilis] gi|587935365|gb|EXC22244.1| Two-component response regulator [Morus notabilis]	GO:0003677, GO:0006351, GO:0006355, GO:0005634
CP_DN18354_c0_g3	-1.3725	2.06373	0.0132552	0.1894	0.199383	0		2.20273	2.06373	0.00012235	0.00454539	0.199383	1		1.2014	2.06373	0.0402159	0.350717	0.199383	0		2.11839	2.06373	0.000890697	0.0145255	0.199383	1		-1.98435	2.06373	0.0011675	0.0117226	0.199383	-1		gnl|BL_ORD_ID|18875593gi|590701025|ref|XP_007046297.1| Myb-like transcription factor family protein, putative isoform 2 [Theobroma cacao] gi|508710232|gb|EOY02129.1| Myb-like transcription factor family protein, putative isoform 2 [Theobroma cacao]	GO:0003677, GO:0006351, GO:0006355, GO:0005634
CP_DN18354_c0_g9	-0.636203	4.70396	0.0975389	0.510174	0.101845	0		1.38734	4.70396	0.000352692	0.0104837	0.101845	1		0.539531	4.70396	0.16585	0.684896	0.101845	0		-0.213465	4.70396	0.579676	0.85243	0.101845	0		-0.0648713	4.70396	0.884013	0.974845	0.101845	0		gnl|BL_ORD_ID|79195111gi|976910956|gb|KVH97620.1| Homeodomain-like protein [Cynara cardunculus var. scolymus]	GO:0003677, GO:0006351, GO:0006355, GO:0005634
CP_DN18356_c1_g2	0.718753	3.59691	0.0640644	0.419243	0.100736	0		0.326773	3.59691	0.400719	0.880691	0.100736	0		0.238425	3.59691	0.547934	0.955472	0.100736	0		0.963736	3.59691	0.0152468	0.111105	0.100736	0		-1.96022	3.59691	2.12e-06	7.69e-05	0.100736	-1		gnl|BL_ORD_ID|16542355gi|460372405|ref|XP_004232021.1| PREDICTED: MATE efflux family protein 9-like isoform X1 [Solanum lycopersicum]	GO:0055085, GO:0015297, GO:0016020, GO:0016021, GO:0006855, GO:0015238
CP_DN18356_c1_g4	0.716238	3.58383	0.064481	0.420502	0.100934	0		0.328213	3.58383	0.398222	0.879052	0.100934	0		0.227069	3.58383	0.564268	0.961857	0.100934	0		0.967894	3.58383	0.0155016	0.112407	0.100934	0		-1.94718	3.58383	2.46e-06	8.6e-05	0.100934	-1		gnl|BL_ORD_ID|16542355gi|460372405|ref|XP_004232021.1| PREDICTED: MATE efflux family protein 9-like isoform X1 [Solanum lycopersicum]	GO:0055085, GO:0015297, GO:0016020, GO:0016021, GO:0006855, GO:0015238
CP_DN18377_c0_g2	0.0189039	6.47263	0.967537	1	0.136499	0		0.793293	6.47263	0.0731124	0.413276	0.136499	0		0.416625	6.47263	0.348762	0.871341	0.136499	0		-1.58451	6.47263	0.000438617	0.00859717	0.136499	-1		1.17083	6.47263	0.00855471	0.0515032	0.136499	0		gnl|BL_ORD_ID|31720843gi|198400323|gb|ACH87170.1| nam-like protein [Camellia sinensis] gi|380449319|gb|AFD54598.1| NAM-like protein [Camellia sinensis]	GO:0003677, GO:0006351, GO:0006355, GO:0005634
CP_DN18389_c0_g1	-0.252013	5.69634	0.448605	0.874186	0.0773003	0		-0.183725	5.69634	0.582147	0.956893	0.0773003	0		-0.540179	5.69634	0.104283	0.569577	0.0773003	0		0.0791575	5.69634	0.811827	0.959898	0.0773003	0		0.966366	5.69634	0.00397918	0.0293694	0.0773003	1		gnl|BL_ORD_ID|26953576gi|565387495|ref|XP_006359534.1| PREDICTED: peptidyl-prolyl cis-trans isomerase CYP28, chloroplastic isoform X1 [Solanum tuberosum]	GO:0003755, GO:0031977, GO:0009507, GO:0000413, GO:0016853, GO:0006457
CP_DN18393_c0_g1	-3.81826	1.75089	1.77e-06	0.000515203	0.344254	-1		2.20438	1.75089	0.00305932	0.0537283	0.344254	0		0.312455	1.75089	0.792376	1	0.344254	0		-2.52747	1.75089	0.00296379	0.035361	0.344254	-1		-2.15622	1.75089	0.0147651	0.0767263	0.344254	0		gnl|BL_ORD_ID|23333095gi|398363563|gb|AFO84076.1| beta-amylase [Actinidia chinensis]	GO:0008152, GO:0016161, GO:0000272, GO:0005975, GO:0016787, GO:0016798
CP_DN18393_c0_g2	-4.31843	6.74361	3.49e-16	4.22e-12	0.151185	-1		2.57683	6.74361	1.35e-07	1.7e-05	0.151185	1		-0.0675265	6.74361	0.881985	1	0.151185	0		-2.20263	6.74361	5.76e-06	0.000318102	0.151185	-1		0.387651	6.74361	0.403678	0.665574	0.151185	0		gnl|BL_ORD_ID|23333095gi|398363563|gb|AFO84076.1| beta-amylase [Actinidia chinensis]	GO:0008152, GO:0016161, GO:0000272, GO:0005975, GO:0016787, GO:0016798
CP_DN18395_c0_g1	-0.616427	5.84316	0.0266072	0.274993	0.0538027	0		-0.0120233	5.84316	0.967098	1	0.0538027	0		0.150082	5.84316	0.589908	0.968853	0.0538027	0		0.67577	5.84316	0.0163724	0.116112	0.0538027	0		-0.952819	5.84316	0.000719398	0.00807626	0.0538027	-1		gnl|BL_ORD_ID|79199499gi|976916513|gb|KVI02020.1| Aconitase/3-isopropylmalate dehydratase large subunit, alpha/beta/alpha [Cynara cardunculus var. scolymus]	GO:0008152, GO:0016829, GO:0051539, GO:0003994, GO:0051536
CP_DN18419_c0_g1	-1.07245	5.9852	0.000746876	0.0343535	0.0698544	-1		1.25924	5.9852	7.95e-05	0.00321541	0.0698544	1		-0.698827	5.9852	0.0279033	0.290796	0.0698544	0		-0.659499	5.9852	0.0376807	0.201108	0.0698544	0		1.30092	5.9852	4.96e-05	0.000962731	0.0698544	1		gnl|BL_ORD_ID|81747726gi|116833015|gb|ABK29437.1| sucrose phosphate synthase [Coffea canephora]	GO:0046524, GO:0016157, GO:0005985
CP_DN18438_c0_g3	0.750773	-0.0351665	0.273688	0.758222	0.197069	0		0.148841	-0.0351665	0.93128	1	0.197069	0		0.563497	-0.0351665	0.3688	0.885003	0.197069	0		1.36378	-0.0351665	0.0710494	0.298264	0.197069	0		-2.07714	-0.0351665	0.00400189	0.0294897	0.197069	-1		no annotation
CP_DN18446_c0_g1	0.301047	5.48281	0.31369	0.793561	0.0618234	0		-0.347509	5.48281	0.245693	0.744375	0.0618234	0		0.213326	5.48281	0.47618	0.93506	0.0618234	0		-0.859915	5.48281	0.00418205	0.0449874	0.0618234	-1		0.232724	5.48281	0.432274	0.690022	0.0618234	0		gnl|BL_ORD_ID|25044079gi|566191548|ref|XP_002315117.2| zinc finger family protein [Populus trichocarpa] gi|550330113|gb|EEF01288.2| zinc finger family protein [Populus trichocarpa]	GO:0061630, GO:0005737, GO:0008270, GO:0046872, GO:0000151, GO:0000209, GO:0031624, GO:0042787, GO:0016567, GO:0004842, GO:0032436
CP_DN18467_c1_g1	-0.0344001	2.96841	0.922147	1	0.0754561	0		0.140923	2.96841	0.683657	0.976496	0.0754561	0		-0.626389	2.96841	0.0707274	0.473844	0.0754561	0		1.0519	2.96841	0.00348753	0.039368	0.0754561	1		-1.20242	2.96841	0.00116254	0.0116873	0.0754561	-1		no annotation
CP_DN18474_c0_g1	0.0479711	5.80694	0.890567	1	0.0812512	0		-0.417101	5.80694	0.221287	0.709458	0.0812512	0		-1.10464	5.80694	0.0012631	0.0534173	0.0812512	0		2.18908	5.80694	7.57e-10	2.69e-07	0.0812512	1		-0.811795	5.80694	0.0180713	0.0888771	0.0812512	0		gnl|BL_ORD_ID|31074825gi|2197154|gb|AAB61302.1| chloroplastic glutamine synthetase [Helianthus annuus]	GO:0006807, GO:0003824, GO:0004356, GO:0016874
CP_DN18493_c0_g1	-1.17755	2.65297	0.0161851	0.211279	0.13815	0		-1.10362	2.65297	0.0195176	0.186583	0.13815	0		-0.84931	2.65297	0.0626475	0.446125	0.13815	0		1.67157	2.65297	0.0005229	0.00987255	0.13815	1		0.854331	2.65297	0.0762516	0.241771	0.13815	0		gnl|BL_ORD_ID|81370238gi|147818474|emb|CAN74119.1| hypothetical protein VITISV_002050 [Vitis vinifera]	GO:0046872
CP_DN18522_c0_g1	-2.44432	0.71805	0.000134652	0.0119544	0.217097	-1		2.11252	0.71805	0.000764428	0.0194105	0.217097	1		-0.755518	0.71805	0.23147	0.77257	0.217097	0		-0.224738	0.71805	0.780732	0.946537	0.217097	0		-0.962132	0.71805	0.183414	0.422227	0.217097	0		gnl|BL_ORD_ID|26947436gi|565368444|ref|XP_006350856.1| PREDICTED: serine/threonine-protein kinase STY17 [Solanum tuberosum]	GO:0004672, GO:0005524, GO:0006468
CP_DN18526_c0_g1	-2.07013	1.75674	0.0109062	0.170793	0.39901	0		1.43771	1.75674	0.0691422	0.400299	0.39901	0		-0.45799	1.75674	0.575871	0.964657	0.39901	0		3.04809	1.75674	0.000586013	0.0107449	0.39901	1		-0.230589	1.75674	0.835492	0.952502	0.39901	0		no annotation
CP_DN18526_c0_g3	-1.87295	5.91749	0.000829041	0.0368705	0.207382	-1		1.06343	5.91749	0.0524219	0.340218	0.207382	0		-0.996242	5.91749	0.0702015	0.472208	0.207382	0		1.17065	5.91749	0.0339637	0.188672	0.207382	0		-0.462424	5.91749	0.396487	0.659211	0.207382	0		no annotation
CP_DN18526_c1_g1	-0.488199	-0.22608	0.558643	0.922287	0.158374	0		-0.283371	-0.22608	0.764848	0.994008	0.158374	0		-0.541549	-0.22608	0.379943	0.891533	0.158374	0		0.764013	-0.22608	0.226936	0.565362	0.158374	0		2.02165	-0.22608	0.00414385	0.0302685	0.158374	1		no annotation
CP_DN18567_c0_g1	2.04946	0.919863	0.000129104	0.0117203	0.142138	1		-1.23063	0.919863	0.0296066	0.239351	0.142138	0		0.12447	0.919863	0.860108	1	0.142138	0		0.563003	0.919863	0.306418	0.652584	0.142138	0		-0.161871	0.919863	0.761912	0.91438	0.142138	0		no annotation
CP_DN1860_c0_g1	0.274476	-0.671355	0.709067	0.967574	0.248545	0		1.24682	-0.671355	0.140296	0.581342	0.248545	0		1.85414	-0.671355	0.272507	0.812964	0.248545	0		0.184613	-0.671355	1	1	0.248545	0		-6.6821	-0.671355	1.87e-06	6.99e-05	0.248545	-1		no annotation
CP_DN18630_c0_g1	0.478155	5.41052	0.156958	0.620202	0.07836	0		-1.08467	5.41052	0.00135882	0.030326	0.07836	-1		0.234114	5.41052	0.484978	0.938019	0.07836	0		0.365467	5.41052	0.27826	0.623901	0.07836	0		0.145144	5.41052	0.668671	0.862023	0.07836	0		gnl|BL_ORD_ID|16551109gi|460397046|ref|XP_004244079.1| PREDICTED: fimbrin-1 [Solanum lycopersicum] gi|723718189|ref|XP_010324295.1| PREDICTED: fimbrin-1 [Solanum lycopersicum] gi|723718192|ref|XP_010324296.1| PREDICTED: fimbrin-1 [Solanum lycopersicum] gi|723718195|ref|XP_010324297.1| PREDICTED: fimbrin-1 [Solanum lycopersicum] gi|723718198|ref|XP_010324298.1| PREDICTED: fimbrin-1 [Solanum lycope…	GO:0003779
CP_DN18662_c1_g1	-0.270215	0.867346	0.616621	0.942883	0.147929	0		-0.0384363	0.867346	1	1	0.147929	0		0.269995	0.867346	0.662014	0.983706	0.147929	0		-1.05314	0.867346	0.0801824	0.319144	0.147929	0		1.52999	0.867346	0.00341167	0.0261857	0.147929	1		no annotation
CP_DN18675_c1_g1	-0.745574	0.923032	0.213377	0.694216	0.117844	0		-0.649018	0.923032	0.195776	0.675857	0.117844	0		0.0581122	0.923032	0.948297	1	0.117844	0		0.502971	0.923032	0.315337	0.658831	0.117844	0		1.92635	0.923032	0.000255473	0.00356805	0.117844	1		no annotation
CP_DN18685_c0_g1	0.576421	6.31396	0.131029	0.577624	0.101886	0		0.556282	6.31396	0.143665	0.588203	0.101886	0		-1.73965	6.31396	8.16e-06	0.0022903	0.101886	-1		0.612233	6.31396	0.107847	0.379025	0.101886	0		0.16029	6.31396	0.674667	0.86554	0.101886	0		gnl|BL_ORD_ID|1839946gi|159106858|ref|YP_001531277.1| atpI gene product (chloroplast) [Lolium perenne] gi|427437066|ref|YP_007026633.1| ATP synthase CF0 subunit IV [Festuca pratensis] gi|427437212|ref|YP_007026719.1| ATP synthase CF0 subunit IV [Lolium multiflorum] gi|223635028|sp|A8Y9G4.1|ATPI_LOLPR RecName: Full=ATP synthase subunit a, chloroplastic; AltName: Full=ATP synthase F0 sector subunit…	GO:0045263, GO:0009507, GO:0016020, GO:0016021, GO:0015986, GO:0015992, GO:0015078, GO:0009579, GO:0009535, GO:0006810, GO:0006811, GO:0046933, GO:0009536, GO:0006754, GO:0005886
CP_DN18689_c0_g1	-0.299583	0.471356	0.849549	0.998758	1.31332	0		-7.81599	0.471356	0.000917416	0.0222651	1.31332	-1		-1.6734	0.471356	0.263848	0.802293	1.31332	0		0.195238	0.471356	0.904296	0.993355	1.31332	0		1.03977	0.471356	0.484301	0.732717	1.31332	0		no annotation
CP_DN18689_c0_g2	7.26561	0.446959	0.00413794	0.102485	1.57597	0		8.44143	0.446959	0.000997012	0.0238139	1.57597	1		-2.57485	0.446959	0.139223	0.639869	1.57597	0		-0.329453	0.446959	0.861904	0.978656	1.57597	0		1.50275	0.446959	0.372049	0.636097	1.57597	0		no annotation
CP_DN18727_c0_g1	-0.153071	2.13894	0.746436	0.977015	0.14252	0		0.0845435	2.13894	0.865311	1	0.14252	0		-0.73569	2.13894	0.138641	0.639321	0.14252	0		-0.699243	2.13894	0.14712	0.450615	0.14252	0		2.06231	2.13894	2.66e-05	0.000580079	0.14252	1		no annotation
CP_DN18751_c0_g1	-0.240213	0.0367485	0.729792	0.974316	0.167546	0		0.529297	0.0367485	0.449619	0.906474	0.167546	0		-0.0165602	0.0367485	1	1	0.167546	0		-0.0864809	0.0367485	0.92541	1	0.167546	0		3.11855	0.0367485	1.16e-06	4.66e-05	0.167546	1		no annotation
CP_DN1884_c1_g1	-0.137906	6.80401	0.698316	0.963817	0.0893391	0		-0.715893	6.80401	0.0447505	0.310706	0.0893391	0		-0.673907	6.80401	0.0583778	0.430686	0.0893391	0		1.89349	6.80401	2.44e-07	2.66e-05	0.0893391	1		-0.53403	6.80401	0.132662	0.346643	0.0893391	0		gnl|BL_ORD_ID|26955399gi|565393012|ref|XP_006362179.1| PREDICTED: NAD(P)H-quinone oxidoreductase subunit N, chloroplastic [Solanum tuberosum]	GO:0016020, GO:0055114, GO:0016655
CP_DN18861_c0_g1	-0.693787	1.96074	0.505181	0.8987	0.63218	0		0.894849	1.96074	0.38977	0.8719	0.63218	0		-0.989022	1.96074	0.36965	0.885856	0.63218	0		-8.06403	1.96074	6.81e-09	1.58e-06	0.63218	-1		2.3562	1.96074	0.022301	0.103942	0.63218	0		gnl|BL_ORD_ID|3648025gi|350538319|ref|NP_001234593.1| myo-inositol oxygenase [Solanum lycopersicum] gi|240248438|gb|ACS45396.1| myo-inositol oxygenase [Solanum lycopersicum]	GO:0050113, GO:0005506, GO:0005737, GO:0016491, GO:0019310, GO:0055114
CP_DN18867_c0_g1	0.333868	1.03547	0.508996	0.900061	0.142375	0		0.514186	1.03547	0.327566	0.826043	0.142375	0		0.215047	1.03547	0.782807	1	0.142375	0		1.39402	1.03547	0.0222958	0.142623	0.142375	0		-1.94387	1.03547	0.000443034	0.0055346	0.142375	-1		no annotation
CP_DN18892_c0_g1	-2.46285	2.34632	0.0343676	0.309552	0.814088	0		3.15286	2.34632	0.00855504	0.108445	0.814088	0		3.11069	2.34632	0.0368674	0.336079	0.814088	0		1.36926	2.34632	0.701643	0.913679	0.814088	0		-10.6629	2.34632	4.21e-08	3.02e-06	0.814088	-1		gnl|BL_ORD_ID|577966gi|68146505|emb|CAI05934.1| S-adenosyl-L-methionine:salicylic acid carboxyl methyltransferase [Hoya carnosa]	GO:0016740, GO:0008168, GO:0032259
CP_DN18957_c0_g2	0.106671	5.45433	0.759007	0.980072	0.0815855	0		-0.192741	5.45433	0.576705	0.955147	0.0815855	0		-0.47589	5.45433	0.163818	0.682967	0.0815855	0		1.82676	5.45433	2.29e-07	2.54e-05	0.0815855	1		-0.213709	5.45433	0.537344	0.774813	0.0815855	0		no annotation
CP_DN18971_c1_g1	-0.191717	4.29826	0.668538	0.955663	0.136215	0		0.0779051	4.29826	0.864336	1	0.136215	0		0.575334	4.29826	0.196409	0.726472	0.136215	0		-0.000725541	4.29826	1	1	0.136215	0		-1.48069	4.29826	0.00129146	0.0126418	0.136215	-1		gnl|BL_ORD_ID|7253485gi|313507398|gb|ADR65113.1| mevalonate 5-diphosphate decarboxylase [Catharanthus roseus]	GO:0008299, GO:0004163, GO:0005829, GO:0016829, GO:0019287, GO:0016831, GO:0005524
CP_DN1898_c0_g1	0.0659285	1.13183	1	1	0.149662	0		-2.03099	1.13183	0.000328949	0.00998259	0.149662	-1		-0.0947135	1.13183	0.869958	1	0.149662	0		0.0511168	1.13183	0.953995	1	0.149662	0		3.29288	1.13183	4.61e-09	4.93e-07	0.149662	1		no annotation
CP_DN19034_c0_g1	0.596166	1.98453	0.459946	0.880788	0.432905	0		1.14401	1.98453	0.175253	0.643903	0.432905	0		2.29219	1.98453	0.0103966	0.167728	0.432905	0		0.674885	1.98453	0.554045	0.839411	0.432905	0		-5.11863	1.98453	3.01e-07	1.55e-05	0.432905	-1		gnl|BL_ORD_ID|17904946gi|478739040|gb|AGJ52171.1| pleiotropic drug resistance ABC transporter family protein, partial [Eleutherococcus senticosus]	GO:0000166, GO:0005524, GO:0016887
CP_DN19070_c0_g1	-0.937635	0.473667	0.088219	0.487218	0.130513	0		-0.29561	0.473667	0.589594	0.960246	0.130513	0		-0.974186	0.473667	0.0707086	0.473844	0.130513	0		-0.20332	0.473667	0.743857	0.932393	0.130513	0		1.65172	0.473667	0.00379401	0.0283033	0.130513	1		no annotation
CP_DN19152_c0_g1	-0.0890175	0.263098	0.903449	1	0.282348	0		1.88095	0.263098	0.0113918	0.13141	0.282348	0		0.645796	0.263098	0.436713	0.919423	0.282348	0		-0.158892	0.263098	0.890232	0.988564	0.282348	0		-3.60368	0.263098	2.61e-05	0.000572399	0.282348	-1		no annotation
CP_DN19159_c0_g2	7.90736	1.14032	1.08e-06	0.000367048	0.518985	1		-3.28163	1.14032	0.00127388	0.0288649	0.518985	-1		1.36284	1.14032	0.169187	0.689106	0.518985	0		0.525294	1.14032	0.599384	0.862736	0.518985	0		0.191953	1.14032	0.841632	0.955735	0.518985	0		gnl|BL_ORD_ID|26945898gi|565364019|ref|XP_006348725.1| PREDICTED: uncharacterized protein LOC102579102 [Solanum tuberosum]	GO:0051302, GO:0005739, GO:0010082, GO:0032875
CP_DN19196_c0_g1	-0.0232789	5.75434	0.937774	1	0.060649	0		0.855196	5.75434	0.00390629	0.0632657	0.060649	0		0.370853	5.75434	0.210248	0.748498	0.060649	0		0.630423	5.75434	0.0345831	0.190665	0.060649	0		-0.810888	5.75434	0.00654075	0.0425616	0.060649	-1		gnl|BL_ORD_ID|1350773gi|119331596|gb|ABL63124.1| MYB transcription factor [Catharanthus roseus]	GO:0003677, GO:0008270, GO:0006351, GO:0006355, GO:0005634, GO:0003676
CP_DN19249_c0_g2	0.133745	0.267295	0.875359	1	0.160112	0		-2.00998	0.267295	0.00200556	0.0400582	0.160112	-1		0.328733	0.267295	0.712806	0.994267	0.160112	0		0.019632	0.267295	1	1	0.160112	0		1.96458	0.267295	0.00206192	0.0179687	0.160112	1		no annotation
CP_DN1927_c0_g1	-2.22376	5.3039	0.000461028	0.0260724	0.257891	-1		4.10012	5.3039	2.71e-09	5.9e-07	0.257891	1		1.30642	5.3039	0.0443217	0.370467	0.257891	0		-0.710542	5.3039	0.260912	0.605689	0.257891	0		2.52859	5.3039	9.08e-05	0.00155303	0.257891	1		gnl|BL_ORD_ID|18885456gi|590608672|ref|XP_007021328.1| NAC domain class transcription factor isoform 1 [Theobroma cacao] gi|508720956|gb|EOY12853.1| NAC domain class transcription factor isoform 1 [Theobroma cacao]	GO:0003677, GO:0006351, GO:0006355, GO:0005634
CP_DN19315_c0_g1	-1.80033	3.66687	4.85e-05	0.0061364	0.119983	-1		0.185736	3.66687	0.673573	0.974394	0.119983	0		-1.66218	3.66687	0.000117487	0.0130741	0.119983	-1		-2.63212	3.66687	3.97e-09	1.03e-06	0.119983	-1		3.59322	3.66687	2.22e-14	1.22e-11	0.119983	1		gnl|BL_ORD_ID|32617497gi|225452849|ref|XP_002283706.1| PREDICTED: cyclic dof factor 2 [Vitis vinifera]	GO:0003677, GO:0006355
CP_DN19315_c0_g2	-1.49994	0.710783	0.116345	0.546806	0.420266	0		0.22034	0.710783	0.855922	1	0.420266	0		-1.23628	0.710783	0.151977	0.663464	0.420266	0		-2.69699	0.710783	0.00205199	0.0271515	0.420266	-1		4.80435	0.710783	1.55e-06	5.98e-05	0.420266	1		gnl|BL_ORD_ID|32617497gi|225452849|ref|XP_002283706.1| PREDICTED: cyclic dof factor 2 [Vitis vinifera]	GO:0003677, GO:0006355
CP_DN19342_c0_g1	0.141577	5.71641	0.594141	0.935139	0.0484826	0		-0.823408	5.71641	0.00197592	0.0396595	0.0484826	-1		-0.0780447	5.71641	0.768881	1	0.0484826	0		0.212001	5.71641	0.42484	0.758112	0.0484826	0		0.644898	5.71641	0.0150146	0.0774728	0.0484826	0		gnl|BL_ORD_ID|32439835gi|223541982|gb|EEF43528.1| GTP-binding protein alpha subunit, gna, putative [Ricinus communis]	GO:0000166, GO:0005525, GO:0007165, GO:0003924, GO:0007186, GO:0019001, GO:0004871, GO:0031683
CP_DN19345_c0_g1	1.93349	1.85574	0.000495467	0.027055	0.139689	1		-4.10634	1.85574	5.67e-11	2.21e-08	0.139689	-1		-0.596444	1.85574	0.211757	0.74998	0.139689	0		1.17411	1.85574	0.0138376	0.104064	0.139689	0		1.42296	1.85574	0.00374477	0.0280601	0.139689	1		no annotation
CP_DN19346_c0_g1	2.02632	1.0801	0.000922611	0.0394075	0.221172	1		0.163004	1.0801	0.845136	1	0.221172	0		1.23445	1.0801	0.115769	0.594809	0.221172	0		-0.821619	1.0801	0.323313	0.666328	0.221172	0		-4.60681	1.0801	1.64e-09	2e-07	0.221172	-1		no annotation
CP_DN19407_c0_g1	-0.2692	4.48115	0.395704	0.845663	0.0676367	0		0.272232	4.48115	0.38662	0.869526	0.0676367	0		-1.30747	4.48115	3.83e-05	0.00605696	0.0676367	-1		1.73992	4.48115	1.05e-07	1.45e-05	0.0676367	1		-1.08186	4.48115	0.0010016	0.0104298	0.0676367	-1		gnl|BL_ORD_ID|26958428gi|565401933|ref|XP_006366447.1| PREDICTED: 30S ribosomal protein S9, chloroplastic [Solanum tuberosum]	GO:0003735, GO:0030529, GO:0005840, GO:0006412
CP_DN1942_c0_g1	-0.107523	3.67048	0.80559	0.988318	0.122748	0		-0.0721037	3.67048	0.878146	1	0.122748	0		-1.48267	3.67048	0.000657294	0.0359113	0.122748	-1		0.240366	3.67048	0.579066	0.852212	0.122748	0		1.69666	3.67048	9.67e-05	0.00163324	0.122748	1		gnl|BL_ORD_ID|409538gi|109156608|ref|YP_654227.1| cytochrome b6/f complex subunit V (chloroplast) [Oryza sativa Indica Group] gi|42795500|gb|AAS46067.1| cytochrome b6/f complex subunit V (chloroplast) [Oryza sativa Indica Group] gi|42795567|gb|AAS46133.1| cytochrome b6/f complex subunit V (chloroplast) [Oryza sativa Japonica Group] gi|42795631|gb|AAS46196.1| cytochrome b6/f complex subunit V (chl…	GO:0009507, GO:0016020, GO:0016021, GO:0009579, GO:0009535, GO:0016023, GO:0055114, GO:0009512, GO:0045158, GO:0017004, GO:0015979, GO:0009536
CP_DN19425_c0_g1	0.953658	7.01796	0.0015856	0.0564242	0.0633046	0		-0.284866	7.01796	0.342625	0.836827	0.0633046	0		0.638642	7.01796	0.0339936	0.32318	0.0633046	0		-1.34184	7.01796	9.97e-06	0.000478454	0.0633046	-1		1.47413	7.01796	1.31e-06	5.16e-05	0.0633046	1		no annotation
CP_DN1943_c0_g2	-0.450883	3.86562	0.170402	0.638366	0.0711045	0		0.0895013	3.86562	0.78668	0.998007	0.0711045	0		0.127579	3.86562	0.692678	0.990257	0.0711045	0		0.975764	3.86562	0.00438593	0.0466776	0.0711045	1		-1.09969	3.86562	0.00126556	0.0124383	0.0711045	-1		gnl|BL_ORD_ID|18882591gi|590637864|ref|XP_007029237.1| UPF0510 protein INM02 [Theobroma cacao] gi|508717842|gb|EOY09739.1| UPF0510 protein INM02 [Theobroma cacao]	GO:0005783, GO:0005774
CP_DN19435_c0_g1	-1.57527	0.739528	0.104531	0.523525	0.527222	0		2.35887	0.739528	0.017577	0.174169	0.527222	0		-3.2448	0.739528	0.000856828	0.0424149	0.527222	-1		-1.25533	0.739528	0.222342	0.559236	0.527222	0		-1.29587	0.739528	0.224681	0.475555	0.527222	0		gnl|BL_ORD_ID|32433871gi|255567689|ref|XP_002524823.1| PREDICTED: L-ascorbate oxidase homolog [Ricinus communis] gi|223535883|gb|EEF37543.1| multicopper oxidase, putative [Ricinus communis]	GO:0016491, GO:0005507, GO:0055114, GO:0008447
CP_DN19440_c0_g1	-0.653521	4.18504	0.0806408	0.466423	0.0943762	0		0.159891	4.18504	0.666299	0.974394	0.0943762	0		-1.45681	4.18504	0.000115195	0.013003	0.0943762	-1		0.129495	4.18504	0.730229	0.926182	0.0943762	0		0.926808	4.18504	0.0138137	0.0729917	0.0943762	0		gnl|BL_ORD_ID|18911898gi|590576712|ref|XP_007013032.1| TRNA/rRNA methyltransferase family protein [Theobroma cacao] gi|508783395|gb|EOY30651.1| TRNA/rRNA methyltransferase family protein [Theobroma cacao]	GO:0001510, GO:0008173, GO:0003723, GO:0009507, GO:0006396, GO:0008168, GO:0016740, GO:0032259
CP_DN19448_c0_g1	-0.599184	2.61633	0.110464	0.535237	0.0889867	0		0.604757	2.61633	0.107454	0.509684	0.0889867	0		0.184864	2.61633	0.639727	0.979107	0.0889867	0		0.22882	2.61633	0.586046	0.855769	0.0889867	0		-1.28333	2.61633	0.00183056	0.0164596	0.0889867	-1		gnl|BL_ORD_ID|16554097gi|460405543|ref|XP_004248235.1| PREDICTED: muscle M-line assembly protein unc-89 [Solanum lycopersicum]	GO:0006260, GO:0005634
CP_DN19458_c0_g1	2.15109	0.995571	0.0148112	0.201358	0.460225	0		0.635311	0.995571	0.497238	0.928704	0.460225	0		3.58042	0.995571	0.00025452	0.0199416	0.460225	1		2.30061	0.995571	0.0358178	0.195134	0.460225	0		-4.55011	0.995571	9.65e-06	0.000259525	0.460225	-1		no annotation
CP_DN19465_c0_g1	-0.605387	2.30893	0.238663	0.724183	0.163444	0		-0.168012	2.30893	0.736017	0.98886	0.163444	0		-0.235272	2.30893	0.635139	0.977635	0.163444	0		2.26194	2.30893	2.67e-05	0.00100994	0.163444	1		-0.604547	2.30893	0.271112	0.533215	0.163444	0		gnl|BL_ORD_ID|18866960gi|590709435|ref|XP_007048552.1| Fatty acid amide hydrolase [Theobroma cacao] gi|508700813|gb|EOX92709.1| Fatty acid amide hydrolase [Theobroma cacao]	GO:0016884, GO:0016787
CP_DN19473_c0_g1	-1.41476	2.96451	0.0288114	0.285735	0.253867	0		-0.0548232	2.96451	0.932323	1	0.253867	0		-1.59734	2.96451	0.0105332	0.168481	0.253867	0		0.311013	2.96451	0.608412	0.867776	0.253867	0		3.57185	2.96451	2e-07	1.1e-05	0.253867	1		gnl|BL_ORD_ID|76937942gi|950804796|gb|ALN42126.1| bHLH transcription factor [Prunus pseudocerasus]	GO:0046983
CP_DN19487_c1_g3	1.71048	6.60045	1.39e-06	0.000435168	0.0839945	1		-1.37283	6.60045	9.17e-05	0.0036084	0.0839945	-1		-0.510205	6.60045	0.13912	0.639772	0.0839945	0		-0.11553	6.60045	0.737534	0.92898	0.0839945	0		-0.0520604	6.60045	0.880902	0.973904	0.0839945	0		gnl|BL_ORD_ID|32424424gi|255587629|ref|XP_002534335.1| PREDICTED: zinc finger CCCH domain-containing protein 18 isoform X2 [Ricinus communis] gi|223525472|gb|EEF28048.1| RNA binding protein, putative [Ricinus communis]	GO:0000166, GO:0003723, GO:0046872, GO:0003676
CP_DN19487_c1_g5	1.71251	6.74394	1.43e-06	0.000436326	0.0844725	1		-1.36214	6.74394	0.000107486	0.0041069	0.0844725	-1		-0.528124	6.74394	0.126763	0.617957	0.0844725	0		-0.12134	6.74394	0.725506	0.923553	0.0844725	0		-0.0910153	6.74394	0.793055	0.929916	0.0844725	0		gnl|BL_ORD_ID|32424424gi|255587629|ref|XP_002534335.1| PREDICTED: zinc finger CCCH domain-containing protein 18 isoform X2 [Ricinus communis] gi|223525472|gb|EEF28048.1| RNA binding protein, putative [Ricinus communis]	GO:0000166, GO:0003723, GO:0046872, GO:0003676
CP_DN19492_c0_g1	-1.56468	0.323999	0.0913764	0.494301	0.40438	0		-1.423	0.323999	0.149572	0.59928	0.40438	0		-1.77689	0.323999	0.031764	0.310181	0.40438	0		1.53759	0.323999	0.0671426	0.28819	0.40438	0		2.82652	0.323999	0.00533727	0.0366774	0.40438	1		gnl|BL_ORD_ID|18867424gi|590711258|ref|XP_007049055.1| Pectinesterase [Theobroma cacao] gi|508701316|gb|EOX93212.1| Pectinesterase [Theobroma cacao]	GO:0005618, GO:0016020, GO:0045330, GO:0016021, GO:0030599, GO:0042545, GO:0045490, GO:0016787
CP_DN19505_c0_g1	0.810123	0.845964	0.375598	0.834487	0.378036	0		1.57597	0.845964	0.0874877	0.457536	0.378036	0		0.210686	0.845964	0.837044	1	0.378036	0		1.76006	0.845964	0.0495699	0.239787	0.378036	0		2.9669	0.845964	0.000531844	0.00638865	0.378036	1		no annotation
[truncated: 5,385 more rows]

## Sheet: CONTROL.Vs.SALT
	GENES IDENTIFIED AS SIGNIFICANTLY REGULATED IN SALT TREATED PLANTS RELATIVE TO CONTROL PLANTS
	logFC = log fold change, LogCPM= Log Counts per million over all libraries, FDR= False discovery rate, Tgw.Disp = Tagwise dispersion. UpDown.Tgw = significantly regulated gnes, -1=downregulated, 1=upregulated
[truncated: 8,444 more rows]
